# Supplementary material for: Assessment of a large number of empirical plant species niche models by elicitation of knowledge from two national experts
Source: Ecol Evol. 2019 Oct 25;9(22):12858–68. doi: 10.1002/ece3.5766 (PMC6875586; doi:10.1002/ece3.5766)
Supplement: Supplementary file 4 [file ECE3-9-12858-s004.xlsx]

## Sheet: Test_results_to_R
Supplementary Table - Model validation results
Niche axis	Score	Species	Expert	Both
mean Ellenberg substrate pH	moderate	Acer campestre	1	no
mean Ellenberg fertility	poor	Acer campestre	1	no
mean Ellenberg wetness	poor	Acer campestre	1	no
cover-wtd canopy height	good	Acer campestre	1	no
mean daily maximum July temp	moderate	Acer campestre	1	no
mean daily minimum Jan temp	poor	Acer campestre	1	no
annual precipitation	moderate	Acer campestre	1	no
mean Ellenberg substrate pH	moderate	Achillea millefolium	1	no
mean Ellenberg fertility	good	Achillea millefolium	1	no
mean Ellenberg wetness	good	Achillea millefolium	1	no
cover-wtd canopy height	good	Achillea millefolium	1	no
mean daily maximum July temp	good	Achillea millefolium	1	no
mean daily minimum Jan temp	moderate	Achillea millefolium	1	no
annual precipitation	good	Achillea millefolium	1	no
mean Ellenberg substrate pH	moderate	Achillea ptarmica	1	no
mean Ellenberg fertility	poor	Achillea ptarmica	1	no
mean Ellenberg wetness	moderate	Achillea ptarmica	1	no
cover-wtd canopy height	moderate	Achillea ptarmica	1	no
mean daily maximum July temp	excellent	Achillea ptarmica	1	no
mean daily minimum Jan temp	excellent	Achillea ptarmica	1	no
annual precipitation	poor	Achillea ptarmica	1	no
mean Ellenberg substrate pH	poor	Acorus calamus	1	no
mean Ellenberg fertility	poor	Acorus calamus	1	no
mean Ellenberg wetness	good	Acorus calamus	1	no
cover-wtd canopy height	not classified	Acorus calamus	1	no
mean daily maximum July temp	poor	Acorus calamus	1	no
mean daily minimum Jan temp	poor	Acorus calamus	1	no
annual precipitation	good	Acorus calamus	1	no
mean Ellenberg substrate pH	poor	Adoxa moschatellina	1	no
mean Ellenberg fertility	moderate	Adoxa moschatellina	1	no
mean Ellenberg wetness	moderate	Adoxa moschatellina	1	no
cover-wtd canopy height	good	Adoxa moschatellina	1	no
mean daily maximum July temp	good	Adoxa moschatellina	1	no
mean daily minimum Jan temp	poor	Adoxa moschatellina	1	no
annual precipitation	poor	Adoxa moschatellina	1	no
mean Ellenberg substrate pH	poor	Aethusa cynapium	1	no
mean Ellenberg fertility	moderate	Aethusa cynapium	1	no
mean Ellenberg wetness	excellent	Aethusa cynapium	1	no
cover-wtd canopy height	poor	Aethusa cynapium	1	no
mean daily maximum July temp	moderate	Aethusa cynapium	1	no
mean daily minimum Jan temp	moderate	Aethusa cynapium	1	no
annual precipitation	good	Aethusa cynapium	1	no
mean Ellenberg substrate pH	moderate	Agrimonia eupatoria	1	no
mean Ellenberg fertility	moderate	Agrimonia eupatoria	1	no
mean Ellenberg wetness	good	Agrimonia eupatoria	1	no
cover-wtd canopy height	moderate	Agrimonia eupatoria	1	no
mean daily maximum July temp	poor	Agrimonia eupatoria	1	no
mean daily minimum Jan temp	moderate	Agrimonia eupatoria	1	no
annual precipitation	excellent	Agrimonia eupatoria	1	no
mean Ellenberg substrate pH	good	Agrostis capillaris	1	no
mean Ellenberg fertility	poor	Agrostis capillaris	1	no
mean Ellenberg wetness	good	Agrostis capillaris	1	no
cover-wtd canopy height	good	Agrostis capillaris	1	no
mean daily maximum July temp	excellent	Agrostis capillaris	1	no
mean daily minimum Jan temp	poor	Agrostis capillaris	1	no
annual precipitation	excellent	Agrostis capillaris	1	no
mean Ellenberg substrate pH	excellent	Agrostis curtisii	1	no
mean Ellenberg fertility	good	Agrostis curtisii	1	no
mean Ellenberg wetness	poor	Agrostis curtisii	1	no
cover-wtd canopy height	poor	Agrostis curtisii	1	no
mean daily maximum July temp	good	Agrostis curtisii	1	no
mean daily minimum Jan temp	good	Agrostis curtisii	1	no
annual precipitation	good	Agrostis curtisii	1	no
mean Ellenberg substrate pH	poor	Agrostis gigantea	1	no
mean Ellenberg fertility	good	Agrostis gigantea	1	no
mean Ellenberg wetness	poor	Agrostis gigantea	1	no
cover-wtd canopy height	poor	Agrostis gigantea	1	no
mean daily maximum July temp	moderate	Agrostis gigantea	1	no
mean daily minimum Jan temp	moderate	Agrostis gigantea	1	no
annual precipitation	poor	Agrostis gigantea	1	no
mean Ellenberg substrate pH	poor	Alliaria petiolata	1	no
mean Ellenberg fertility	good	Alliaria petiolata	1	no
mean Ellenberg wetness	poor	Alliaria petiolata	1	no
cover-wtd canopy height	good	Alliaria petiolata	1	no
mean daily maximum July temp	moderate	Alliaria petiolata	1	no
mean daily minimum Jan temp	poor	Alliaria petiolata	1	no
annual precipitation	good	Alliaria petiolata	1	no
mean Ellenberg substrate pH	poor	Alnus glutinosa	1	no
mean Ellenberg fertility	moderate	Alnus glutinosa	1	no
mean Ellenberg wetness	poor	Alnus glutinosa	1	no
cover-wtd canopy height	good	Alnus glutinosa	1	no
mean daily maximum July temp	moderate	Alnus glutinosa	1	no
mean daily minimum Jan temp	moderate	Alnus glutinosa	1	no
annual precipitation	poor	Alnus glutinosa	1	no
mean Ellenberg substrate pH	poor	Alopecurus pratensis	1	no
mean Ellenberg fertility	good	Alopecurus pratensis	1	no
mean Ellenberg wetness	poor	Alopecurus pratensis	1	no
cover-wtd canopy height	good	Alopecurus pratensis	1	no
mean daily maximum July temp	good	Alopecurus pratensis	1	no
mean daily minimum Jan temp	poor	Alopecurus pratensis	1	no
annual precipitation	good	Alopecurus pratensis	1	no
mean Ellenberg substrate pH	good	Anacamptis pyramidalis	1	no
mean Ellenberg fertility	moderate	Anacamptis pyramidalis	1	no
mean Ellenberg wetness	moderate	Anacamptis pyramidalis	1	no
cover-wtd canopy height	not classified	Anacamptis pyramidalis	1	no
mean daily maximum July temp	poor	Anacamptis pyramidalis	1	no
mean daily minimum Jan temp	poor	Anacamptis pyramidalis	1	no
annual precipitation	poor	Anacamptis pyramidalis	1	no
mean Ellenberg substrate pH	poor	Anagallis arvensis	1	no
mean Ellenberg fertility	moderate	Anagallis arvensis	1	no
mean Ellenberg wetness	excellent	Anagallis arvensis	1	no
cover-wtd canopy height	good	Anagallis arvensis	1	no
mean daily maximum July temp	excellent	Anagallis arvensis	1	no
mean daily minimum Jan temp	good	Anagallis arvensis	1	no
annual precipitation	excellent	Anagallis arvensis	1	no
mean Ellenberg substrate pH	excellent	Angelica sylvestris	1	no
mean Ellenberg fertility	moderate	Angelica sylvestris	1	no
mean Ellenberg wetness	excellent	Angelica sylvestris	1	no
cover-wtd canopy height	good	Angelica sylvestris	1	no
mean daily maximum July temp	excellent	Angelica sylvestris	1	no
mean daily minimum Jan temp	good	Angelica sylvestris	1	no
annual precipitation	good	Angelica sylvestris	1	no
mean Ellenberg substrate pH	moderate	Anogramma leptophylla	1	no
mean Ellenberg fertility	poor	Anogramma leptophylla	1	no
mean Ellenberg wetness	moderate	Anogramma leptophylla	1	no
cover-wtd canopy height	not classified	Anogramma leptophylla	1	no
mean daily maximum July temp	poor	Anogramma leptophylla	1	no
mean daily minimum Jan temp	poor	Anogramma leptophylla	1	no
annual precipitation	poor	Anogramma leptophylla	1	no
mean Ellenberg substrate pH	moderate	Anthriscus sylvestris	1	no
mean Ellenberg fertility	moderate	Anthriscus sylvestris	1	no
mean Ellenberg wetness	moderate	Anthriscus sylvestris	1	no
cover-wtd canopy height	moderate	Anthriscus sylvestris	1	no
mean daily maximum July temp	moderate	Anthriscus sylvestris	1	no
mean daily minimum Jan temp	poor	Anthriscus sylvestris	1	no
annual precipitation	moderate	Anthriscus sylvestris	1	no
mean Ellenberg substrate pH	not classified	Aphanes spp.	1	no
mean Ellenberg fertility	not classified	Aphanes spp.	1	no
mean Ellenberg wetness	not classified	Aphanes spp.	1	no
cover-wtd canopy height	not classified	Aphanes spp.	1	no
mean daily maximum July temp	not classified	Aphanes spp.	1	no
mean daily minimum Jan temp	not classified	Aphanes spp.	1	no
annual precipitation	not classified	Aphanes spp.	1	no
mean Ellenberg substrate pH	good	Apium graveolens	1	no
mean Ellenberg fertility	good	Apium graveolens	1	no
mean Ellenberg wetness	moderate	Apium graveolens	1	no
cover-wtd canopy height	good	Apium graveolens	1	no
mean daily maximum July temp	moderate	Apium graveolens	1	no
mean daily minimum Jan temp	good	Apium graveolens	1	no
annual precipitation	moderate	Apium graveolens	1	no
mean Ellenberg substrate pH	good	Arctostaphylos alpinus	1	no
mean Ellenberg fertility	excellent	Arctostaphylos alpinus	1	no
mean Ellenberg wetness	poor	Arctostaphylos alpinus	1	no
cover-wtd canopy height	moderate	Arctostaphylos alpinus	1	no
mean daily maximum July temp	good	Arctostaphylos alpinus	1	no
mean daily minimum Jan temp	poor	Arctostaphylos alpinus	1	no
annual precipitation	moderate	Arctostaphylos alpinus	1	no
mean Ellenberg substrate pH	poor	Asplenium marinum	1	no
mean Ellenberg fertility	moderate	Asplenium marinum	1	no
mean Ellenberg wetness	moderate	Asplenium marinum	1	no
cover-wtd canopy height	not classified	Asplenium marinum	1	no
mean daily maximum July temp	good	Asplenium marinum	1	no
mean daily minimum Jan temp	excellent	Asplenium marinum	1	no
annual precipitation	excellent	Asplenium marinum	1	no
mean Ellenberg substrate pH	good	Asplenium viride	1	no
mean Ellenberg fertility	good	Asplenium viride	1	no
mean Ellenberg wetness	moderate	Asplenium viride	1	no
cover-wtd canopy height	not classified	Asplenium viride	1	no
mean daily maximum July temp	good	Asplenium viride	1	no
mean daily minimum Jan temp	good	Asplenium viride	1	no
annual precipitation	good	Asplenium viride	1	no
mean Ellenberg substrate pH	poor	Astragalus danicus	1	no
mean Ellenberg fertility	moderate	Astragalus danicus	1	no
mean Ellenberg wetness	good	Astragalus danicus	1	no
cover-wtd canopy height	moderate	Astragalus danicus	1	no
mean daily maximum July temp	poor	Astragalus danicus	1	no
mean daily minimum Jan temp	good	Astragalus danicus	1	no
annual precipitation	good	Astragalus danicus	1	no
mean Ellenberg substrate pH	excellent	Athyrium filix-femina	1	no
mean Ellenberg fertility	moderate	Athyrium filix-femina	1	no
mean Ellenberg wetness	poor	Athyrium filix-femina	1	no
cover-wtd canopy height	excellent	Athyrium filix-femina	1	no
mean daily maximum July temp	good	Athyrium filix-femina	1	no
mean daily minimum Jan temp	good	Athyrium filix-femina	1	no
annual precipitation	good	Athyrium filix-femina	1	no
mean Ellenberg substrate pH	good	Avenula pubescens	1	no
mean Ellenberg fertility	good	Avenula pubescens	1	no
mean Ellenberg wetness	good	Avenula pubescens	1	no
cover-wtd canopy height	moderate	Avenula pubescens	1	no
mean daily maximum July temp	moderate	Avenula pubescens	1	no
mean daily minimum Jan temp	poor	Avenula pubescens	1	no
annual precipitation	moderate	Avenula pubescens	1	no
mean Ellenberg substrate pH	poor	Barbarea vulgaris	1	no
mean Ellenberg fertility	moderate	Barbarea vulgaris	1	no
mean Ellenberg wetness	poor	Barbarea vulgaris	1	no
cover-wtd canopy height	moderate	Barbarea vulgaris	1	no
mean daily maximum July temp	good	Barbarea vulgaris	1	no
mean daily minimum Jan temp	poor	Barbarea vulgaris	1	no
annual precipitation	good	Barbarea vulgaris	1	no
mean Ellenberg substrate pH	good	Bellis perennis	1	no
mean Ellenberg fertility	moderate	Bellis perennis	1	no
mean Ellenberg wetness	moderate	Bellis perennis	1	no
cover-wtd canopy height	good	Bellis perennis	1	no
mean daily maximum July temp	excellent	Bellis perennis	1	no
mean daily minimum Jan temp	excellent	Bellis perennis	1	no
annual precipitation	excellent	Bellis perennis	1	no
mean Ellenberg substrate pH	moderate	Berula erecta	1	no
mean Ellenberg fertility	good	Berula erecta	1	no
mean Ellenberg wetness	excellent	Berula erecta	1	no
cover-wtd canopy height	moderate	Berula erecta	1	no
mean daily maximum July temp	good	Berula erecta	1	no
mean daily minimum Jan temp	poor	Berula erecta	1	no
annual precipitation	moderate	Berula erecta	1	no
mean Ellenberg substrate pH	moderate	Betonica officinalis	1	no
mean Ellenberg fertility	moderate	Betonica officinalis	1	no
mean Ellenberg wetness	moderate	Betonica officinalis	1	no
cover-wtd canopy height	good	Betonica officinalis	1	no
mean daily maximum July temp	good	Betonica officinalis	1	no
mean daily minimum Jan temp	poor	Betonica officinalis	1	no
annual precipitation	poor	Betonica officinalis	1	no
mean Ellenberg substrate pH	not classified	Betula spp.	1	no
mean Ellenberg fertility	not classified	Betula spp.	1	no
mean Ellenberg wetness	not classified	Betula spp.	1	no
cover-wtd canopy height	not classified	Betula spp.	1	no
mean daily maximum July temp	not classified	Betula spp.	1	no
mean daily minimum Jan temp	not classified	Betula spp.	1	no
annual precipitation	not classified	Betula spp.	1	no
mean Ellenberg substrate pH	poor	Bidens tripartita	1	no
mean Ellenberg fertility	good	Bidens tripartita	1	no
mean Ellenberg wetness	moderate	Bidens tripartita	1	no
cover-wtd canopy height	excellent	Bidens tripartita	1	no
mean daily maximum July temp	moderate	Bidens tripartita	1	no
mean daily minimum Jan temp	poor	Bidens tripartita	1	no
annual precipitation	good	Bidens tripartita	1	no
mean Ellenberg substrate pH	good	Blackstonia perfoliata	1	no
mean Ellenberg fertility	good	Blackstonia perfoliata	1	no
mean Ellenberg wetness	moderate	Blackstonia perfoliata	1	no
cover-wtd canopy height	poor	Blackstonia perfoliata	1	no
mean daily maximum July temp	good	Blackstonia perfoliata	1	no
mean daily minimum Jan temp	poor	Blackstonia perfoliata	1	no
annual precipitation	good	Blackstonia perfoliata	1	no
mean Ellenberg substrate pH	moderate	Botrychium lunaria	1	no
mean Ellenberg fertility	moderate	Botrychium lunaria	1	no
mean Ellenberg wetness	moderate	Botrychium lunaria	1	no
cover-wtd canopy height	good	Botrychium lunaria	1	no
mean daily maximum July temp	poor	Botrychium lunaria	1	no
mean daily minimum Jan temp	moderate	Botrychium lunaria	1	no
annual precipitation	good	Botrychium lunaria	1	no
mean Ellenberg substrate pH	excellent	Brachypodium sylvaticum	1	no
mean Ellenberg fertility	excellent	Brachypodium sylvaticum	1	no
mean Ellenberg wetness	good	Brachypodium sylvaticum	1	no
cover-wtd canopy height	excellent	Brachypodium sylvaticum	1	no
mean daily maximum July temp	good	Brachypodium sylvaticum	1	no
mean daily minimum Jan temp	good	Brachypodium sylvaticum	1	no
annual precipitation	good	Brachypodium sylvaticum	1	no
mean Ellenberg substrate pH	good	Briza media	1	no
mean Ellenberg fertility	good	Briza media	1	no
mean Ellenberg wetness	good	Briza media	1	no
cover-wtd canopy height	poor	Briza media	1	no
mean daily maximum July temp	good	Briza media	1	no
mean daily minimum Jan temp	poor	Briza media	1	no
annual precipitation	good	Briza media	1	no
mean Ellenberg substrate pH	poor	Buxus sempervirens	1	no
mean Ellenberg fertility	poor	Buxus sempervirens	1	no
mean Ellenberg wetness	good	Buxus sempervirens	1	no
cover-wtd canopy height	excellent	Buxus sempervirens	1	no
mean daily maximum July temp	poor	Buxus sempervirens	1	no
mean daily minimum Jan temp	good	Buxus sempervirens	1	no
annual precipitation	good	Buxus sempervirens	1	no
mean Ellenberg substrate pH	poor	Calamagrostis canescens	1	no
mean Ellenberg fertility	poor	Calamagrostis canescens	1	no
mean Ellenberg wetness	moderate	Calamagrostis canescens	1	no
cover-wtd canopy height	good	Calamagrostis canescens	1	no
mean daily maximum July temp	poor	Calamagrostis canescens	1	no
mean daily minimum Jan temp	poor	Calamagrostis canescens	1	no
annual precipitation	moderate	Calamagrostis canescens	1	no
mean Ellenberg substrate pH	poor	Calamagrostis epigejos	1	no
mean Ellenberg fertility	poor	Calamagrostis epigejos	1	no
mean Ellenberg wetness	good	Calamagrostis epigejos	1	no
cover-wtd canopy height	good	Calamagrostis epigejos	1	no
mean daily maximum July temp	moderate	Calamagrostis epigejos	1	no
mean daily minimum Jan temp	poor	Calamagrostis epigejos	1	no
annual precipitation	moderate	Calamagrostis epigejos	1	no
mean Ellenberg substrate pH	not classified	Callitriche cophocarpa	1	no
mean Ellenberg fertility	not classified	Callitriche cophocarpa	1	no
mean Ellenberg wetness	not classified	Callitriche cophocarpa	1	no
cover-wtd canopy height	not classified	Callitriche cophocarpa	1	no
mean daily maximum July temp	not classified	Callitriche cophocarpa	1	no
mean daily minimum Jan temp	not classified	Callitriche cophocarpa	1	no
annual precipitation	not classified	Callitriche cophocarpa	1	no
mean Ellenberg substrate pH	poor	Caltha palustris	1	no
mean Ellenberg fertility	moderate	Caltha palustris	1	no
mean Ellenberg wetness	good	Caltha palustris	1	no
cover-wtd canopy height	poor	Caltha palustris	1	no
mean daily maximum July temp	moderate	Caltha palustris	1	no
mean daily minimum Jan temp	poor	Caltha palustris	1	no
annual precipitation	excellent	Caltha palustris	1	no
mean Ellenberg substrate pH	moderate	Calystegia sepium	1	no
mean Ellenberg fertility	excellent	Calystegia sepium	1	no
mean Ellenberg wetness	poor	Calystegia sepium	1	no
cover-wtd canopy height	not classified	Calystegia sepium	1	no
mean daily maximum July temp	good	Calystegia sepium	1	no
mean daily minimum Jan temp	good	Calystegia sepium	1	no
annual precipitation	moderate	Calystegia sepium	1	no
mean Ellenberg substrate pH	excellent	Campanula rotundifolia	1	no
mean Ellenberg fertility	moderate	Campanula rotundifolia	1	no
mean Ellenberg wetness	excellent	Campanula rotundifolia	1	no
cover-wtd canopy height	moderate	Campanula rotundifolia	1	no
mean daily maximum July temp	good	Campanula rotundifolia	1	no
mean daily minimum Jan temp	not classified	Campanula rotundifolia	1	no
annual precipitation	excellent	Campanula rotundifolia	1	no
mean Ellenberg substrate pH	poor	Capsella bursa-pastoris	1	no
mean Ellenberg fertility	excellent	Capsella bursa-pastoris	1	no
mean Ellenberg wetness	moderate	Capsella bursa-pastoris	1	no
cover-wtd canopy height	good	Capsella bursa-pastoris	1	no
mean daily maximum July temp	good	Capsella bursa-pastoris	1	no
mean daily minimum Jan temp	poor	Capsella bursa-pastoris	1	no
annual precipitation	good	Capsella bursa-pastoris	1	no
mean Ellenberg substrate pH	poor	Cardamine amara	1	no
mean Ellenberg fertility	moderate	Cardamine amara	1	no
mean Ellenberg wetness	moderate	Cardamine amara	1	no
cover-wtd canopy height	good	Cardamine amara	1	no
mean daily maximum July temp	good	Cardamine amara	1	no
mean daily minimum Jan temp	poor	Cardamine amara	1	no
annual precipitation	good	Cardamine amara	1	no
mean Ellenberg substrate pH	moderate	Cardamine pratensis	1	no
mean Ellenberg fertility	poor	Cardamine pratensis	1	no
mean Ellenberg wetness	moderate	Cardamine pratensis	1	no
cover-wtd canopy height	poor	Cardamine pratensis	1	no
mean daily maximum July temp	moderate	Cardamine pratensis	1	no
mean daily minimum Jan temp	good	Cardamine pratensis	1	no
annual precipitation	good	Cardamine pratensis	1	no
mean Ellenberg substrate pH	good	Carduus nutans	1	no
mean Ellenberg fertility	poor	Carduus nutans	1	no
mean Ellenberg wetness	good	Carduus nutans	1	no
cover-wtd canopy height	moderate	Carduus nutans	1	no
mean daily maximum July temp	good	Carduus nutans	1	no
mean daily minimum Jan temp	moderate	Carduus nutans	1	no
annual precipitation	good	Carduus nutans	1	no
mean Ellenberg substrate pH	poor	Carex bigelowii	1	no
mean Ellenberg fertility	excellent	Carex bigelowii	1	no
mean Ellenberg wetness	poor	Carex bigelowii	1	no
cover-wtd canopy height	poor	Carex bigelowii	1	no
mean daily maximum July temp	good	Carex bigelowii	1	no
mean daily minimum Jan temp	poor	Carex bigelowii	1	no
annual precipitation	good	Carex bigelowii	1	no
mean Ellenberg substrate pH	moderate	Carex binervis	1	no
mean Ellenberg fertility	poor	Carex binervis	1	no
mean Ellenberg wetness	good	Carex binervis	1	no
cover-wtd canopy height	good	Carex binervis	1	no
mean daily maximum July temp	good	Carex binervis	1	no
mean daily minimum Jan temp	good	Carex binervis	1	no
annual precipitation	good	Carex binervis	1	no
mean Ellenberg substrate pH	poor	Carex canescens	1	no
mean Ellenberg fertility	moderate	Carex canescens	1	no
mean Ellenberg wetness	good	Carex canescens	1	no
cover-wtd canopy height	moderate	Carex canescens	1	no
mean daily maximum July temp	good	Carex canescens	1	no
mean daily minimum Jan temp	good	Carex canescens	1	no
annual precipitation	poor	Carex canescens	1	no
mean Ellenberg substrate pH	moderate	Carex capillaris	1	no
mean Ellenberg fertility	good	Carex capillaris	1	no
mean Ellenberg wetness	moderate	Carex capillaris	1	no
cover-wtd canopy height	moderate	Carex capillaris	1	no
mean daily maximum July temp	poor	Carex capillaris	1	no
mean daily minimum Jan temp	good	Carex capillaris	1	no
annual precipitation	good	Carex capillaris	1	no
mean Ellenberg substrate pH	poor	Carex dioica	1	no
mean Ellenberg fertility	excellent	Carex dioica	1	no
mean Ellenberg wetness	good	Carex dioica	1	no
cover-wtd canopy height	moderate	Carex dioica	1	no
mean daily maximum July temp	good	Carex dioica	1	no
mean daily minimum Jan temp	moderate	Carex dioica	1	no
annual precipitation	moderate	Carex dioica	1	no
mean Ellenberg substrate pH	moderate	Carex distans	1	no
mean Ellenberg fertility	moderate	Carex distans	1	no
mean Ellenberg wetness	moderate	Carex distans	1	no
cover-wtd canopy height	not classified	Carex distans	1	no
mean daily maximum July temp	excellent	Carex distans	1	no
mean daily minimum Jan temp	poor	Carex distans	1	no
annual precipitation	good	Carex distans	1	no
mean Ellenberg substrate pH	moderate	Carex echinata	1	no
mean Ellenberg fertility	good	Carex echinata	1	no
mean Ellenberg wetness	excellent	Carex echinata	1	no
cover-wtd canopy height	good	Carex echinata	1	no
mean daily maximum July temp	excellent	Carex echinata	1	no
mean daily minimum Jan temp	excellent	Carex echinata	1	no
annual precipitation	good	Carex echinata	1	no
mean Ellenberg substrate pH	poor	Carex elata	1	no
mean Ellenberg fertility	poor	Carex elata	1	no
mean Ellenberg wetness	excellent	Carex elata	1	no
cover-wtd canopy height	good	Carex elata	1	no
mean daily maximum July temp	poor	Carex elata	1	no
mean daily minimum Jan temp	moderate	Carex elata	1	no
annual precipitation	good	Carex elata	1	no
mean Ellenberg substrate pH	excellent	Carex flacca	1	no
mean Ellenberg fertility	moderate	Carex flacca	1	no
mean Ellenberg wetness	good	Carex flacca	1	no
cover-wtd canopy height	moderate	Carex flacca	1	no
mean daily maximum July temp	excellent	Carex flacca	1	no
mean daily minimum Jan temp	good	Carex flacca	1	no
annual precipitation	excellent	Carex flacca	1	no
mean Ellenberg substrate pH	poor	Carex hirta	1	no
mean Ellenberg fertility	moderate	Carex hirta	1	no
mean Ellenberg wetness	moderate	Carex hirta	1	no
cover-wtd canopy height	good	Carex hirta	1	no
mean daily maximum July temp	poor	Carex hirta	1	no
mean daily minimum Jan temp	good	Carex hirta	1	no
annual precipitation	good	Carex hirta	1	no
mean Ellenberg substrate pH	moderate	Carex hostiana	1	no
mean Ellenberg fertility	good	Carex hostiana	1	no
mean Ellenberg wetness	moderate	Carex hostiana	1	no
cover-wtd canopy height	poor	Carex hostiana	1	no
mean daily maximum July temp	good	Carex hostiana	1	no
mean daily minimum Jan temp	excellent	Carex hostiana	1	no
annual precipitation	poor	Carex hostiana	1	no
mean Ellenberg substrate pH	moderate	Carex laevigata	1	no
mean Ellenberg fertility	poor	Carex laevigata	1	no
mean Ellenberg wetness	moderate	Carex laevigata	1	no
cover-wtd canopy height	good	Carex laevigata	1	no
mean daily maximum July temp	excellent	Carex laevigata	1	no
mean daily minimum Jan temp	poor	Carex laevigata	1	no
annual precipitation	good	Carex laevigata	1	no
mean Ellenberg substrate pH	moderate	Carex lasiocarpa	1	no
mean Ellenberg fertility	excellent	Carex lasiocarpa	1	no
mean Ellenberg wetness	good	Carex lasiocarpa	1	no
cover-wtd canopy height	excellent	Carex lasiocarpa	1	no
mean daily maximum July temp	good	Carex lasiocarpa	1	no
mean daily minimum Jan temp	poor	Carex lasiocarpa	1	no
annual precipitation	poor	Carex lasiocarpa	1	no
mean Ellenberg substrate pH	excellent	Carex nigra	1	no
mean Ellenberg fertility	good	Carex nigra	1	no
mean Ellenberg wetness	good	Carex nigra	1	no
cover-wtd canopy height	poor	Carex nigra	1	no
mean daily maximum July temp	moderate	Carex nigra	1	no
mean daily minimum Jan temp	excellent	Carex nigra	1	no
annual precipitation	poor	Carex nigra	1	no
mean Ellenberg substrate pH	moderate	Carex otrubae	1	no
mean Ellenberg fertility	poor	Carex otrubae	1	no
mean Ellenberg wetness	moderate	Carex otrubae	1	no
cover-wtd canopy height	poor	Carex otrubae	1	no
mean daily maximum July temp	good	Carex otrubae	1	no
mean daily minimum Jan temp	moderate	Carex otrubae	1	no
annual precipitation	poor	Carex otrubae	1	no
mean Ellenberg substrate pH	moderate	Carex remota	1	no
mean Ellenberg fertility	moderate	Carex remota	1	no
mean Ellenberg wetness	moderate	Carex remota	1	no
cover-wtd canopy height	excellent	Carex remota	1	no
mean daily maximum July temp	moderate	Carex remota	1	no
mean daily minimum Jan temp	moderate	Carex remota	1	no
annual precipitation	moderate	Carex remota	1	no
mean Ellenberg substrate pH	moderate	Carex rostrata	1	no
mean Ellenberg fertility	moderate	Carex rostrata	1	no
mean Ellenberg wetness	excellent	Carex rostrata	1	no
cover-wtd canopy height	good	Carex rostrata	1	no
mean daily maximum July temp	good	Carex rostrata	1	no
mean daily minimum Jan temp	moderate	Carex rostrata	1	no
annual precipitation	moderate	Carex rostrata	1	no
mean Ellenberg substrate pH	poor	Carex rupestris	1	no
mean Ellenberg fertility	good	Carex rupestris	1	no
mean Ellenberg wetness	poor	Carex rupestris	1	no
cover-wtd canopy height	moderate	Carex rupestris	1	no
mean daily maximum July temp	good	Carex rupestris	1	no
mean daily minimum Jan temp	poor	Carex rupestris	1	no
annual precipitation	poor	Carex rupestris	1	no
mean Ellenberg substrate pH	moderate	Carex sylvatica	1	no
mean Ellenberg fertility	moderate	Carex sylvatica	1	no
mean Ellenberg wetness	poor	Carex sylvatica	1	no
cover-wtd canopy height	excellent	Carex sylvatica	1	no
mean daily maximum July temp	moderate	Carex sylvatica	1	no
mean daily minimum Jan temp	poor	Carex sylvatica	1	no
annual precipitation	poor	Carex sylvatica	1	no
mean Ellenberg substrate pH	moderate	Carex vesicaria	1	no
mean Ellenberg fertility	poor	Carex vesicaria	1	no
mean Ellenberg wetness	moderate	Carex vesicaria	1	no
cover-wtd canopy height	moderate	Carex vesicaria	1	no
mean daily maximum July temp	good	Carex vesicaria	1	no
mean daily minimum Jan temp	good	Carex vesicaria	1	no
annual precipitation	good	Carex vesicaria	1	no
mean Ellenberg substrate pH	poor	Carex viridula subsp. brachyrrhyncha	1	no
mean Ellenberg fertility	good	Carex viridula subsp. brachyrrhyncha	1	no
mean Ellenberg wetness	good	Carex viridula subsp. brachyrrhyncha	1	no
cover-wtd canopy height	poor	Carex viridula subsp. brachyrrhyncha	1	no
mean daily maximum July temp	moderate	Carex viridula subsp. brachyrrhyncha	1	no
mean daily minimum Jan temp	moderate	Carex viridula subsp. brachyrrhyncha	1	no
annual precipitation	poor	Carex viridula subsp. brachyrrhyncha	1	no
mean Ellenberg substrate pH	good	Carlina vulgaris	1	no
mean Ellenberg fertility	good	Carlina vulgaris	1	no
mean Ellenberg wetness	excellent	Carlina vulgaris	1	no
cover-wtd canopy height	moderate	Carlina vulgaris	1	no
mean daily maximum July temp	good	Carlina vulgaris	1	no
mean daily minimum Jan temp	poor	Carlina vulgaris	1	no
annual precipitation	poor	Carlina vulgaris	1	no
mean Ellenberg substrate pH	poor	Castanea sativa	1	no
mean Ellenberg fertility	moderate	Castanea sativa	1	no
mean Ellenberg wetness	poor	Castanea sativa	1	no
cover-wtd canopy height	excellent	Castanea sativa	1	no
mean daily maximum July temp	moderate	Castanea sativa	1	no
mean daily minimum Jan temp	moderate	Castanea sativa	1	no
annual precipitation	good	Castanea sativa	1	no
mean Ellenberg substrate pH	moderate	Centaurea nigra	1	no
mean Ellenberg fertility	poor	Centaurea nigra	1	no
mean Ellenberg wetness	good	Centaurea nigra	1	no
cover-wtd canopy height	poor	Centaurea nigra	1	no
mean daily maximum July temp	moderate	Centaurea nigra	1	no
mean daily minimum Jan temp	moderate	Centaurea nigra	1	no
annual precipitation	excellent	Centaurea nigra	1	no
mean Ellenberg substrate pH	good	Centaurium pulchellum	1	no
mean Ellenberg fertility	poor	Centaurium pulchellum	1	no
mean Ellenberg wetness	poor	Centaurium pulchellum	1	no
cover-wtd canopy height	good	Centaurium pulchellum	1	no
mean daily maximum July temp	good	Centaurium pulchellum	1	no
mean daily minimum Jan temp	moderate	Centaurium pulchellum	1	no
annual precipitation	poor	Centaurium pulchellum	1	no
mean Ellenberg substrate pH	moderate	Cephalanthera damasonium	1	no
mean Ellenberg fertility	poor	Cephalanthera damasonium	1	no
mean Ellenberg wetness	good	Cephalanthera damasonium	1	no
cover-wtd canopy height	good	Cephalanthera damasonium	1	no
mean daily maximum July temp	good	Cephalanthera damasonium	1	no
mean daily minimum Jan temp	good	Cephalanthera damasonium	1	no
annual precipitation	good	Cephalanthera damasonium	1	no
mean Ellenberg substrate pH	poor	Cerastium alpinum	1	no
mean Ellenberg fertility	good	Cerastium alpinum	1	no
mean Ellenberg wetness	poor	Cerastium alpinum	1	no
cover-wtd canopy height	good	Cerastium alpinum	1	no
mean daily maximum July temp	moderate	Cerastium alpinum	1	no
mean daily minimum Jan temp	excellent	Cerastium alpinum	1	no
annual precipitation	good	Cerastium alpinum	1	no
mean Ellenberg substrate pH	poor	Cerastium cerastoides	1	no
mean Ellenberg fertility	poor	Cerastium cerastoides	1	no
mean Ellenberg wetness	poor	Cerastium cerastoides	1	no
cover-wtd canopy height	good	Cerastium cerastoides	1	no
mean daily maximum July temp	good	Cerastium cerastoides	1	no
mean daily minimum Jan temp	good	Cerastium cerastoides	1	no
annual precipitation	poor	Cerastium cerastoides	1	no
mean Ellenberg substrate pH	good	Cerastium fontanum	1	no
mean Ellenberg fertility	moderate	Cerastium fontanum	1	no
mean Ellenberg wetness	moderate	Cerastium fontanum	1	no
cover-wtd canopy height	excellent	Cerastium fontanum	1	no
mean daily maximum July temp	excellent	Cerastium fontanum	1	no
mean daily minimum Jan temp	poor	Cerastium fontanum	1	no
annual precipitation	good	Cerastium fontanum	1	no
mean Ellenberg substrate pH	moderate	Ceratocapnos claviculata	1	no
mean Ellenberg fertility	moderate	Ceratocapnos claviculata	1	no
mean Ellenberg wetness	poor	Ceratocapnos claviculata	1	no
cover-wtd canopy height	good	Ceratocapnos claviculata	1	no
mean daily maximum July temp	good	Ceratocapnos claviculata	1	no
mean daily minimum Jan temp	moderate	Ceratocapnos claviculata	1	no
annual precipitation	good	Ceratocapnos claviculata	1	no
mean Ellenberg substrate pH	poor	Chaerophyllum temulum	1	no
mean Ellenberg fertility	good	Chaerophyllum temulum	1	no
mean Ellenberg wetness	moderate	Chaerophyllum temulum	1	no
cover-wtd canopy height	poor	Chaerophyllum temulum	1	no
mean daily maximum July temp	good	Chaerophyllum temulum	1	no
mean daily minimum Jan temp	moderate	Chaerophyllum temulum	1	no
annual precipitation	moderate	Chaerophyllum temulum	1	no
mean Ellenberg substrate pH	poor	Chamerion angustifolium	1	no
mean Ellenberg fertility	poor	Chamerion angustifolium	1	no
mean Ellenberg wetness	moderate	Chamerion angustifolium	1	no
cover-wtd canopy height	good	Chamerion angustifolium	1	no
mean daily maximum July temp	poor	Chamerion angustifolium	1	no
mean daily minimum Jan temp	poor	Chamerion angustifolium	1	no
annual precipitation	poor	Chamerion angustifolium	1	no
mean Ellenberg substrate pH	poor	Chenopodium bonus-henricus	1	no
mean Ellenberg fertility	good	Chenopodium bonus-henricus	1	no
mean Ellenberg wetness	poor	Chenopodium bonus-henricus	1	no
cover-wtd canopy height	poor	Chenopodium bonus-henricus	1	no
mean daily maximum July temp	poor	Chenopodium bonus-henricus	1	no
mean daily minimum Jan temp	good	Chenopodium bonus-henricus	1	no
annual precipitation	moderate	Chenopodium bonus-henricus	1	no
mean Ellenberg substrate pH	moderate	Chrysosplenium oppositifolium	1	no
mean Ellenberg fertility	poor	Chrysosplenium oppositifolium	1	no
mean Ellenberg wetness	poor	Chrysosplenium oppositifolium	1	no
cover-wtd canopy height	good	Chrysosplenium oppositifolium	1	no
mean daily maximum July temp	good	Chrysosplenium oppositifolium	1	no
mean daily minimum Jan temp	good	Chrysosplenium oppositifolium	1	no
annual precipitation	good	Chrysosplenium oppositifolium	1	no
mean Ellenberg substrate pH	moderate	Cicuta virosa	1	no
mean Ellenberg fertility	poor	Cicuta virosa	1	no
mean Ellenberg wetness	good	Cicuta virosa	1	no
cover-wtd canopy height	not classified	Cicuta virosa	1	no
mean daily maximum July temp	moderate	Cicuta virosa	1	no
mean daily minimum Jan temp	good	Cicuta virosa	1	no
annual precipitation	poor	Cicuta virosa	1	no
mean Ellenberg substrate pH	good	Cirsium acaule	1	no
mean Ellenberg fertility	excellent	Cirsium acaule	1	no
mean Ellenberg wetness	good	Cirsium acaule	1	no
cover-wtd canopy height	moderate	Cirsium acaule	1	no
mean daily maximum July temp	excellent	Cirsium acaule	1	no
mean daily minimum Jan temp	poor	Cirsium acaule	1	no
annual precipitation	good	Cirsium acaule	1	no
mean Ellenberg substrate pH	poor	Cirsium eriophorum	1	no
mean Ellenberg fertility	poor	Cirsium eriophorum	1	no
mean Ellenberg wetness	poor	Cirsium eriophorum	1	no
cover-wtd canopy height	poor	Cirsium eriophorum	1	no
mean daily maximum July temp	poor	Cirsium eriophorum	1	no
mean daily minimum Jan temp	good	Cirsium eriophorum	1	no
annual precipitation	poor	Cirsium eriophorum	1	no
mean Ellenberg substrate pH	moderate	Cirsium heterophyllum	1	no
mean Ellenberg fertility	poor	Cirsium heterophyllum	1	no
mean Ellenberg wetness	poor	Cirsium heterophyllum	1	no
cover-wtd canopy height	moderate	Cirsium heterophyllum	1	no
mean daily maximum July temp	good	Cirsium heterophyllum	1	no
mean daily minimum Jan temp	good	Cirsium heterophyllum	1	no
annual precipitation	good	Cirsium heterophyllum	1	no
mean Ellenberg substrate pH	good	Cirsium vulgare	1	no
mean Ellenberg fertility	poor	Cirsium vulgare	1	no
mean Ellenberg wetness	good	Cirsium vulgare	1	no
cover-wtd canopy height	good	Cirsium vulgare	1	no
mean daily maximum July temp	excellent	Cirsium vulgare	1	no
mean daily minimum Jan temp	good	Cirsium vulgare	1	no
annual precipitation	good	Cirsium vulgare	1	no
mean Ellenberg substrate pH	moderate	Clematis vitalba	1	no
mean Ellenberg fertility	poor	Clematis vitalba	1	no
mean Ellenberg wetness	moderate	Clematis vitalba	1	no
cover-wtd canopy height	good	Clematis vitalba	1	no
mean daily maximum July temp	good	Clematis vitalba	1	no
mean daily minimum Jan temp	good	Clematis vitalba	1	no
annual precipitation	poor	Clematis vitalba	1	no
mean Ellenberg substrate pH	good	Clinopodium vulgare	1	no
mean Ellenberg fertility	moderate	Clinopodium vulgare	1	no
mean Ellenberg wetness	moderate	Clinopodium vulgare	1	no
cover-wtd canopy height	good	Clinopodium vulgare	1	no
mean daily maximum July temp	poor	Clinopodium vulgare	1	no
mean daily minimum Jan temp	poor	Clinopodium vulgare	1	no
annual precipitation	moderate	Clinopodium vulgare	1	no
mean Ellenberg substrate pH	poor	Cochlearia pyrenaica	1	no
mean Ellenberg fertility	poor	Cochlearia pyrenaica	1	no
mean Ellenberg wetness	moderate	Cochlearia pyrenaica	1	no
cover-wtd canopy height	poor	Cochlearia pyrenaica	1	no
mean daily maximum July temp	good	Cochlearia pyrenaica	1	no
mean daily minimum Jan temp	good	Cochlearia pyrenaica	1	no
annual precipitation	moderate	Cochlearia pyrenaica	1	no
mean Ellenberg substrate pH	moderate	Comarum palustre	1	no
mean Ellenberg fertility	moderate	Comarum palustre	1	no
mean Ellenberg wetness	good	Comarum palustre	1	no
cover-wtd canopy height	moderate	Comarum palustre	1	no
mean daily maximum July temp	moderate	Comarum palustre	1	no
mean daily minimum Jan temp	good	Comarum palustre	1	no
annual precipitation	moderate	Comarum palustre	1	no
mean Ellenberg substrate pH	poor	Convallaria majalis	1	no
mean Ellenberg fertility	poor	Convallaria majalis	1	no
mean Ellenberg wetness	moderate	Convallaria majalis	1	no
cover-wtd canopy height	good	Convallaria majalis	1	no
mean daily maximum July temp	poor	Convallaria majalis	1	no
mean daily minimum Jan temp	poor	Convallaria majalis	1	no
annual precipitation	good	Convallaria majalis	1	no
mean Ellenberg substrate pH	excellent	Corynephorus canescens	1	no
mean Ellenberg fertility	poor	Corynephorus canescens	1	no
mean Ellenberg wetness	good	Corynephorus canescens	1	no
cover-wtd canopy height	moderate	Corynephorus canescens	1	no
mean daily maximum July temp	not classified	Corynephorus canescens	1	no
mean daily minimum Jan temp	moderate	Corynephorus canescens	1	no
annual precipitation	good	Corynephorus canescens	1	no
mean Ellenberg substrate pH	moderate	Crepis biennis	1	no
mean Ellenberg fertility	poor	Crepis biennis	1	no
mean Ellenberg wetness	moderate	Crepis biennis	1	no
cover-wtd canopy height	poor	Crepis biennis	1	no
mean daily maximum July temp	moderate	Crepis biennis	1	no
mean daily minimum Jan temp	poor	Crepis biennis	1	no
annual precipitation	poor	Crepis biennis	1	no
mean Ellenberg substrate pH	good	Crepis capillaris	1	no
mean Ellenberg fertility	moderate	Crepis capillaris	1	no
mean Ellenberg wetness	good	Crepis capillaris	1	no
cover-wtd canopy height	poor	Crepis capillaris	1	no
mean daily maximum July temp	moderate	Crepis capillaris	1	no
mean daily minimum Jan temp	moderate	Crepis capillaris	1	no
annual precipitation	moderate	Crepis capillaris	1	no
mean Ellenberg substrate pH	moderate	Cuscuta epithymum	1	no
mean Ellenberg fertility	moderate	Cuscuta epithymum	1	no
mean Ellenberg wetness	poor	Cuscuta epithymum	1	no
cover-wtd canopy height	poor	Cuscuta epithymum	1	no
mean daily maximum July temp	moderate	Cuscuta epithymum	1	no
mean daily minimum Jan temp	good	Cuscuta epithymum	1	no
annual precipitation	moderate	Cuscuta epithymum	1	no
mean Ellenberg substrate pH	poor	Cymbalaria muralis	1	no
mean Ellenberg fertility	poor	Cymbalaria muralis	1	no
mean Ellenberg wetness	poor	Cymbalaria muralis	1	no
cover-wtd canopy height	good	Cymbalaria muralis	1	no
mean daily maximum July temp	good	Cymbalaria muralis	1	no
mean daily minimum Jan temp	good	Cymbalaria muralis	1	no
annual precipitation	good	Cymbalaria muralis	1	no
mean Ellenberg substrate pH	moderate	Cynoglossum officinale	1	no
mean Ellenberg fertility	poor	Cynoglossum officinale	1	no
mean Ellenberg wetness	good	Cynoglossum officinale	1	no
cover-wtd canopy height	poor	Cynoglossum officinale	1	no
mean daily maximum July temp	poor	Cynoglossum officinale	1	no
mean daily minimum Jan temp	moderate	Cynoglossum officinale	1	no
annual precipitation	good	Cynoglossum officinale	1	no
mean Ellenberg substrate pH	moderate	Cystopteris fragilis	1	no
mean Ellenberg fertility	moderate	Cystopteris fragilis	1	no
mean Ellenberg wetness	moderate	Cystopteris fragilis	1	no
cover-wtd canopy height	not classified	Cystopteris fragilis	1	no
mean daily maximum July temp	good	Cystopteris fragilis	1	no
mean daily minimum Jan temp	good	Cystopteris fragilis	1	no
annual precipitation	moderate	Cystopteris fragilis	1	no
mean Ellenberg substrate pH	moderate	Cytisus scoparius	1	no
mean Ellenberg fertility	poor	Cytisus scoparius	1	no
mean Ellenberg wetness	good	Cytisus scoparius	1	no
cover-wtd canopy height	good	Cytisus scoparius	1	no
mean daily maximum July temp	good	Cytisus scoparius	1	no
mean daily minimum Jan temp	moderate	Cytisus scoparius	1	no
annual precipitation	poor	Cytisus scoparius	1	no
mean Ellenberg substrate pH	poor	Danthonia decumbens	1	no
mean Ellenberg fertility	good	Danthonia decumbens	1	no
mean Ellenberg wetness	excellent	Danthonia decumbens	1	no
cover-wtd canopy height	moderate	Danthonia decumbens	1	no
mean daily maximum July temp	moderate	Danthonia decumbens	1	no
mean daily minimum Jan temp	poor	Danthonia decumbens	1	no
annual precipitation	good	Danthonia decumbens	1	no
mean Ellenberg substrate pH	good	Daucus carota	1	yes
mean Ellenberg fertility	good	Daucus carota	1	yes
mean Ellenberg wetness	poor	Daucus carota	1	yes
cover-wtd canopy height	moderate	Daucus carota	1	yes
mean daily maximum July temp	moderate	Daucus carota	1	yes
mean daily minimum Jan temp	good	Daucus carota	1	yes
annual precipitation	good	Daucus carota	1	yes
mean Ellenberg substrate pH	not classified	Deschampsia cespitosa alpina	1	no
mean Ellenberg fertility	not classified	Deschampsia cespitosa alpina	1	no
mean Ellenberg wetness	not classified	Deschampsia cespitosa alpina	1	no
cover-wtd canopy height	not classified	Deschampsia cespitosa alpina	1	no
mean daily maximum July temp	moderate	Deschampsia cespitosa alpina	1	no
mean daily minimum Jan temp	moderate	Deschampsia cespitosa alpina	1	no
annual precipitation	moderate	Deschampsia cespitosa alpina	1	no
mean Ellenberg substrate pH	moderate	Deschampsia cespitosa	1	no
mean Ellenberg fertility	poor	Deschampsia cespitosa	1	no
mean Ellenberg wetness	excellent	Deschampsia cespitosa	1	no
cover-wtd canopy height	moderate	Deschampsia cespitosa	1	no
mean daily maximum July temp	excellent	Deschampsia cespitosa	1	no
mean daily minimum Jan temp	poor	Deschampsia cespitosa	1	no
annual precipitation	excellent	Deschampsia cespitosa	1	no
mean Ellenberg substrate pH	moderate	Deschampsia flexuosa	1	no
mean Ellenberg fertility	poor	Deschampsia flexuosa	1	no
mean Ellenberg wetness	good	Deschampsia flexuosa	1	no
cover-wtd canopy height	moderate	Deschampsia flexuosa	1	no
mean daily maximum July temp	moderate	Deschampsia flexuosa	1	no
mean daily minimum Jan temp	poor	Deschampsia flexuosa	1	no
annual precipitation	good	Deschampsia flexuosa	1	no
mean Ellenberg substrate pH	poor	Descurainia sophia	1	no
mean Ellenberg fertility	moderate	Descurainia sophia	1	no
mean Ellenberg wetness	moderate	Descurainia sophia	1	no
cover-wtd canopy height	poor	Descurainia sophia	1	no
mean daily maximum July temp	not classified	Descurainia sophia	1	no
mean daily minimum Jan temp	not classified	Descurainia sophia	1	no
annual precipitation	not classified	Descurainia sophia	1	no
mean Ellenberg substrate pH	moderate	Digitalis purpurea	1	no
mean Ellenberg fertility	poor	Digitalis purpurea	1	no
mean Ellenberg wetness	moderate	Digitalis purpurea	1	no
cover-wtd canopy height	good	Digitalis purpurea	1	no
mean daily maximum July temp	excellent	Digitalis purpurea	1	no
mean daily minimum Jan temp	excellent	Digitalis purpurea	1	no
annual precipitation	good	Digitalis purpurea	1	no
mean Ellenberg substrate pH	poor	Dipsacus fullonum	1	no
mean Ellenberg fertility	moderate	Dipsacus fullonum	1	no
mean Ellenberg wetness	poor	Dipsacus fullonum	1	no
cover-wtd canopy height	poor	Dipsacus fullonum	1	no
mean daily maximum July temp	moderate	Dipsacus fullonum	1	no
mean daily minimum Jan temp	good	Dipsacus fullonum	1	no
annual precipitation	poor	Dipsacus fullonum	1	no
mean Ellenberg substrate pH	moderate	Draba incana	1	no
mean Ellenberg fertility	moderate	Draba incana	1	no
mean Ellenberg wetness	poor	Draba incana	1	no
cover-wtd canopy height	not classified	Draba incana	1	no
mean daily maximum July temp	good	Draba incana	1	no
mean daily minimum Jan temp	moderate	Draba incana	1	no
annual precipitation	good	Draba incana	1	no
mean Ellenberg substrate pH	good	Drosera rotundifolia	1	no
mean Ellenberg fertility	good	Drosera rotundifolia	1	no
mean Ellenberg wetness	excellent	Drosera rotundifolia	1	no
cover-wtd canopy height	poor	Drosera rotundifolia	1	no
mean daily maximum July temp	good	Drosera rotundifolia	1	no
mean daily minimum Jan temp	moderate	Drosera rotundifolia	1	no
annual precipitation	moderate	Drosera rotundifolia	1	no
mean Ellenberg substrate pH	poor	Dryas octopetala	1	no
mean Ellenberg fertility	good	Dryas octopetala	1	no
mean Ellenberg wetness	moderate	Dryas octopetala	1	no
cover-wtd canopy height	moderate	Dryas octopetala	1	no
mean daily maximum July temp	good	Dryas octopetala	1	no
mean daily minimum Jan temp	good	Dryas octopetala	1	no
annual precipitation	excellent	Dryas octopetala	1	no
mean Ellenberg substrate pH	moderate	Dryopteris affinis	1	no
mean Ellenberg fertility	poor	Dryopteris affinis	1	no
mean Ellenberg wetness	poor	Dryopteris affinis	1	no
cover-wtd canopy height	excellent	Dryopteris affinis	1	no
mean daily maximum July temp	poor	Dryopteris affinis	1	no
mean daily minimum Jan temp	moderate	Dryopteris affinis	1	no
annual precipitation	moderate	Dryopteris affinis	1	no
mean Ellenberg substrate pH	poor	Dryopteris carthusiana	1	no
mean Ellenberg fertility	moderate	Dryopteris carthusiana	1	no
mean Ellenberg wetness	moderate	Dryopteris carthusiana	1	no
cover-wtd canopy height	good	Dryopteris carthusiana	1	no
mean daily maximum July temp	good	Dryopteris carthusiana	1	no
mean daily minimum Jan temp	moderate	Dryopteris carthusiana	1	no
annual precipitation	good	Dryopteris carthusiana	1	no
mean Ellenberg substrate pH	good	Dryopteris filix-mas	1	no
mean Ellenberg fertility	good	Dryopteris filix-mas	1	no
mean Ellenberg wetness	moderate	Dryopteris filix-mas	1	no
cover-wtd canopy height	excellent	Dryopteris filix-mas	1	no
mean daily maximum July temp	moderate	Dryopteris filix-mas	1	no
mean daily minimum Jan temp	poor	Dryopteris filix-mas	1	no
annual precipitation	moderate	Dryopteris filix-mas	1	no
mean Ellenberg substrate pH	good	Echium vulgare	1	no
mean Ellenberg fertility	moderate	Echium vulgare	1	no
mean Ellenberg wetness	good	Echium vulgare	1	no
cover-wtd canopy height	poor	Echium vulgare	1	no
mean daily maximum July temp	moderate	Echium vulgare	1	no
mean daily minimum Jan temp	moderate	Echium vulgare	1	no
annual precipitation	poor	Echium vulgare	1	no
mean Ellenberg substrate pH	poor	Eleocharis multicaulis	1	no
mean Ellenberg fertility	moderate	Eleocharis multicaulis	1	no
mean Ellenberg wetness	moderate	Eleocharis multicaulis	1	no
cover-wtd canopy height	good	Eleocharis multicaulis	1	no
mean daily maximum July temp	good	Eleocharis multicaulis	1	no
mean daily minimum Jan temp	moderate	Eleocharis multicaulis	1	no
annual precipitation	good	Eleocharis multicaulis	1	no
mean Ellenberg substrate pH	poor	Eleocharis palustris	1	no
mean Ellenberg fertility	poor	Eleocharis palustris	1	no
mean Ellenberg wetness	moderate	Eleocharis palustris	1	no
cover-wtd canopy height	good	Eleocharis palustris	1	no
mean daily maximum July temp	excellent	Eleocharis palustris	1	no
mean daily minimum Jan temp	moderate	Eleocharis palustris	1	no
annual precipitation	excellent	Eleocharis palustris	1	no
mean Ellenberg substrate pH	good	Eleocharis uniglumis	1	no
mean Ellenberg fertility	poor	Eleocharis uniglumis	1	no
mean Ellenberg wetness	moderate	Eleocharis uniglumis	1	no
cover-wtd canopy height	moderate	Eleocharis uniglumis	1	no
mean daily maximum July temp	good	Eleocharis uniglumis	1	no
mean daily minimum Jan temp	good	Eleocharis uniglumis	1	no
annual precipitation	moderate	Eleocharis uniglumis	1	no
mean Ellenberg substrate pH	poor	Eleogiton fluitans	1	no
mean Ellenberg fertility	poor	Eleogiton fluitans	1	no
mean Ellenberg wetness	good	Eleogiton fluitans	1	no
cover-wtd canopy height	good	Eleogiton fluitans	1	no
mean daily maximum July temp	moderate	Eleogiton fluitans	1	no
mean daily minimum Jan temp	poor	Eleogiton fluitans	1	no
annual precipitation	excellent	Eleogiton fluitans	1	no
mean Ellenberg substrate pH	poor	Elodea canadensis	1	no
mean Ellenberg fertility	poor	Elodea canadensis	1	no
mean Ellenberg wetness	moderate	Elodea canadensis	1	no
cover-wtd canopy height	not classified	Elodea canadensis	1	no
mean daily maximum July temp	good	Elodea canadensis	1	no
mean daily minimum Jan temp	good	Elodea canadensis	1	no
annual precipitation	good	Elodea canadensis	1	no
mean Ellenberg substrate pH	poor	Empetrum nigrum	1	no
mean Ellenberg fertility	moderate	Empetrum nigrum	1	no
mean Ellenberg wetness	poor	Empetrum nigrum	1	no
cover-wtd canopy height	poor	Empetrum nigrum	1	no
mean daily maximum July temp	good	Empetrum nigrum	1	no
mean daily minimum Jan temp	poor	Empetrum nigrum	1	no
annual precipitation	poor	Empetrum nigrum	1	no
mean Ellenberg substrate pH	moderate	Epilobium alsinifolium	1	no
mean Ellenberg fertility	poor	Epilobium alsinifolium	1	no
mean Ellenberg wetness	poor	Epilobium alsinifolium	1	no
cover-wtd canopy height	good	Epilobium alsinifolium	1	no
mean daily maximum July temp	good	Epilobium alsinifolium	1	no
mean daily minimum Jan temp	good	Epilobium alsinifolium	1	no
annual precipitation	poor	Epilobium alsinifolium	1	no
mean Ellenberg substrate pH	poor	Epilobium anagallidifolium	1	no
mean Ellenberg fertility	poor	Epilobium anagallidifolium	1	no
mean Ellenberg wetness	poor	Epilobium anagallidifolium	1	no
cover-wtd canopy height	good	Epilobium anagallidifolium	1	no
mean daily maximum July temp	good	Epilobium anagallidifolium	1	no
mean daily minimum Jan temp	excellent	Epilobium anagallidifolium	1	no
annual precipitation	moderate	Epilobium anagallidifolium	1	no
mean Ellenberg substrate pH	poor	Epilobium hirsutum	1	no
mean Ellenberg fertility	poor	Epilobium hirsutum	1	no
mean Ellenberg wetness	moderate	Epilobium hirsutum	1	no
cover-wtd canopy height	good	Epilobium hirsutum	1	no
mean daily maximum July temp	excellent	Epilobium hirsutum	1	no
mean daily minimum Jan temp	excellent	Epilobium hirsutum	1	no
annual precipitation	good	Epilobium hirsutum	1	no
mean Ellenberg substrate pH	moderate	Epilobium obscurum	1	no
mean Ellenberg fertility	moderate	Epilobium obscurum	1	no
mean Ellenberg wetness	moderate	Epilobium obscurum	1	no
cover-wtd canopy height	good	Epilobium obscurum	1	no
mean daily maximum July temp	good	Epilobium obscurum	1	no
mean daily minimum Jan temp	excellent	Epilobium obscurum	1	no
annual precipitation	excellent	Epilobium obscurum	1	no
mean Ellenberg substrate pH	poor	Epilobium palustre	1	no
mean Ellenberg fertility	poor	Epilobium palustre	1	no
mean Ellenberg wetness	moderate	Epilobium palustre	1	no
cover-wtd canopy height	moderate	Epilobium palustre	1	no
mean daily maximum July temp	good	Epilobium palustre	1	no
mean daily minimum Jan temp	good	Epilobium palustre	1	no
annual precipitation	good	Epilobium palustre	1	no
mean Ellenberg substrate pH	moderate	Epipactis helleborine	1	no
mean Ellenberg fertility	poor	Epipactis helleborine	1	no
mean Ellenberg wetness	moderate	Epipactis helleborine	1	no
cover-wtd canopy height	good	Epipactis helleborine	1	no
mean daily maximum July temp	excellent	Epipactis helleborine	1	no
mean daily minimum Jan temp	poor	Epipactis helleborine	1	no
annual precipitation	good	Epipactis helleborine	1	no
mean Ellenberg substrate pH	poor	Epipactis palustris	1	no
mean Ellenberg fertility	excellent	Epipactis palustris	1	no
mean Ellenberg wetness	good	Epipactis palustris	1	no
cover-wtd canopy height	moderate	Epipactis palustris	1	no
mean daily maximum July temp	good	Epipactis palustris	1	no
mean daily minimum Jan temp	not classified	Epipactis palustris	1	no
annual precipitation	poor	Epipactis palustris	1	no
mean Ellenberg substrate pH	moderate	Equisetum sylvaticum	1	no
mean Ellenberg fertility	poor	Equisetum sylvaticum	1	no
mean Ellenberg wetness	moderate	Equisetum sylvaticum	1	no
cover-wtd canopy height	excellent	Equisetum sylvaticum	1	no
mean daily maximum July temp	good	Equisetum sylvaticum	1	no
mean daily minimum Jan temp	good	Equisetum sylvaticum	1	no
annual precipitation	poor	Equisetum sylvaticum	1	no
mean Ellenberg substrate pH	poor	Equisetum telmateia	1	no
mean Ellenberg fertility	moderate	Equisetum telmateia	1	no
mean Ellenberg wetness	moderate	Equisetum telmateia	1	no
cover-wtd canopy height	good	Equisetum telmateia	1	no
mean daily maximum July temp	not classified	Equisetum telmateia	1	no
mean daily minimum Jan temp	poor	Equisetum telmateia	1	no
annual precipitation	good	Equisetum telmateia	1	no
mean Ellenberg substrate pH	poor	Eriophorum latifolium	1	no
mean Ellenberg fertility	moderate	Eriophorum latifolium	1	no
mean Ellenberg wetness	moderate	Eriophorum latifolium	1	no
cover-wtd canopy height	poor	Eriophorum latifolium	1	no
mean daily maximum July temp	good	Eriophorum latifolium	1	no
mean daily minimum Jan temp	good	Eriophorum latifolium	1	no
annual precipitation	excellent	Eriophorum latifolium	1	no
mean Ellenberg substrate pH	good	Erodium cicutarium	1	no
mean Ellenberg fertility	good	Erodium cicutarium	1	no
mean Ellenberg wetness	excellent	Erodium cicutarium	1	no
cover-wtd canopy height	good	Erodium cicutarium	1	no
mean daily maximum July temp	good	Erodium cicutarium	1	no
mean daily minimum Jan temp	good	Erodium cicutarium	1	no
annual precipitation	moderate	Erodium cicutarium	1	no
mean Ellenberg substrate pH	moderate	Euonymus europaeus	1	no
mean Ellenberg fertility	poor	Euonymus europaeus	1	no
mean Ellenberg wetness	good	Euonymus europaeus	1	no
cover-wtd canopy height	good	Euonymus europaeus	1	no
mean daily maximum July temp	good	Euonymus europaeus	1	no
mean daily minimum Jan temp	poor	Euonymus europaeus	1	no
annual precipitation	poor	Euonymus europaeus	1	no
mean Ellenberg substrate pH	poor	Euphorbia amygdaloides	1	no
mean Ellenberg fertility	moderate	Euphorbia amygdaloides	1	no
mean Ellenberg wetness	moderate	Euphorbia amygdaloides	1	no
cover-wtd canopy height	excellent	Euphorbia amygdaloides	1	no
mean daily maximum July temp	excellent	Euphorbia amygdaloides	1	no
mean daily minimum Jan temp	good	Euphorbia amygdaloides	1	no
annual precipitation	good	Euphorbia amygdaloides	1	no
mean Ellenberg substrate pH	moderate	Fagus sylvatica	1	no
mean Ellenberg fertility	moderate	Fagus sylvatica	1	no
mean Ellenberg wetness	poor	Fagus sylvatica	1	no
cover-wtd canopy height	excellent	Fagus sylvatica	1	no
mean daily maximum July temp	good	Fagus sylvatica	1	no
mean daily minimum Jan temp	good	Fagus sylvatica	1	no
annual precipitation	good	Fagus sylvatica	1	no
mean Ellenberg substrate pH	poor	Fallopia convolvulus	1	no
mean Ellenberg fertility	moderate	Fallopia convolvulus	1	no
mean Ellenberg wetness	good	Fallopia convolvulus	1	no
cover-wtd canopy height	poor	Fallopia convolvulus	1	no
mean daily maximum July temp	good	Fallopia convolvulus	1	no
mean daily minimum Jan temp	moderate	Fallopia convolvulus	1	no
annual precipitation	not classified	Fallopia convolvulus	1	no
mean Ellenberg substrate pH	poor	Festuca altissima	1	no
mean Ellenberg fertility	poor	Festuca altissima	1	no
mean Ellenberg wetness	poor	Festuca altissima	1	no
cover-wtd canopy height	good	Festuca altissima	1	no
mean daily maximum July temp	excellent	Festuca altissima	1	no
mean daily minimum Jan temp	not classified	Festuca altissima	1	no
annual precipitation	good	Festuca altissima	1	no
mean Ellenberg substrate pH	moderate	Festuca ovina agg.	1	no
mean Ellenberg fertility	good	Festuca ovina agg.	1	no
mean Ellenberg wetness	good	Festuca ovina agg.	1	no
cover-wtd canopy height	good	Festuca ovina agg.	1	no
mean daily maximum July temp	poor	Festuca ovina agg.	1	no
mean daily minimum Jan temp	moderate	Festuca ovina agg.	1	no
annual precipitation	excellent	Festuca ovina agg.	1	no
mean Ellenberg substrate pH	moderate	Ficaria verna	1	no
mean Ellenberg fertility	good	Ficaria verna	1	no
mean Ellenberg wetness	moderate	Ficaria verna	1	no
cover-wtd canopy height	good	Ficaria verna	1	no
mean daily maximum July temp	good	Ficaria verna	1	no
mean daily minimum Jan temp	good	Ficaria verna	1	no
annual precipitation	excellent	Ficaria verna	1	no
mean Ellenberg substrate pH	moderate	Filago minima	1	no
mean Ellenberg fertility	moderate	Filago minima	1	no
mean Ellenberg wetness	good	Filago minima	1	no
cover-wtd canopy height	moderate	Filago minima	1	no
mean daily maximum July temp	good	Filago minima	1	no
mean daily minimum Jan temp	good	Filago minima	1	no
annual precipitation	good	Filago minima	1	no
mean Ellenberg substrate pH	excellent	Filipendula ulmaria	1	no
mean Ellenberg fertility	moderate	Filipendula ulmaria	1	no
mean Ellenberg wetness	good	Filipendula ulmaria	1	no
cover-wtd canopy height	good	Filipendula ulmaria	1	no
mean daily maximum July temp	excellent	Filipendula ulmaria	1	no
mean daily minimum Jan temp	excellent	Filipendula ulmaria	1	no
annual precipitation	excellent	Filipendula ulmaria	1	no
mean Ellenberg substrate pH	good	Filipendula vulgaris	1	no
mean Ellenberg fertility	good	Filipendula vulgaris	1	no
mean Ellenberg wetness	moderate	Filipendula vulgaris	1	no
cover-wtd canopy height	good	Filipendula vulgaris	1	no
mean daily maximum July temp	poor	Filipendula vulgaris	1	no
mean daily minimum Jan temp	good	Filipendula vulgaris	1	no
annual precipitation	poor	Filipendula vulgaris	1	no
mean Ellenberg substrate pH	poor	Fraxinus excelsior	1	no
mean Ellenberg fertility	good	Fraxinus excelsior	1	no
mean Ellenberg wetness	moderate	Fraxinus excelsior	1	no
cover-wtd canopy height	good	Fraxinus excelsior	1	no
mean daily maximum July temp	poor	Fraxinus excelsior	1	no
mean daily minimum Jan temp	poor	Fraxinus excelsior	1	no
annual precipitation	poor	Fraxinus excelsior	1	no
mean Ellenberg substrate pH	poor	Galeopsis tetrahit	1	no
mean Ellenberg fertility	moderate	Galeopsis tetrahit	1	no
mean Ellenberg wetness	poor	Galeopsis tetrahit	1	no
cover-wtd canopy height	poor	Galeopsis tetrahit	1	no
mean daily maximum July temp	excellent	Galeopsis tetrahit	1	no
mean daily minimum Jan temp	good	Galeopsis tetrahit	1	no
annual precipitation	good	Galeopsis tetrahit	1	no
mean Ellenberg substrate pH	moderate	Galium album	1	no
mean Ellenberg fertility	good	Galium album	1	no
mean Ellenberg wetness	excellent	Galium album	1	no
cover-wtd canopy height	poor	Galium album	1	no
mean daily maximum July temp	good	Galium album	1	no
mean daily minimum Jan temp	good	Galium album	1	no
annual precipitation	moderate	Galium album	1	no
mean Ellenberg substrate pH	poor	Galium palustre	1	no
mean Ellenberg fertility	excellent	Galium palustre	1	no
mean Ellenberg wetness	good	Galium palustre	1	no
cover-wtd canopy height	excellent	Galium palustre	1	no
mean daily maximum July temp	excellent	Galium palustre	1	no
mean daily minimum Jan temp	good	Galium palustre	1	no
annual precipitation	excellent	Galium palustre	1	no
mean Ellenberg substrate pH	good	Galium saxatile	1	no
mean Ellenberg fertility	good	Galium saxatile	1	no
mean Ellenberg wetness	good	Galium saxatile	1	no
cover-wtd canopy height	poor	Galium saxatile	1	no
mean daily maximum July temp	excellent	Galium saxatile	1	no
mean daily minimum Jan temp	poor	Galium saxatile	1	no
annual precipitation	moderate	Galium saxatile	1	no
mean Ellenberg substrate pH	not classified	Genista pilosa	1	no
mean Ellenberg fertility	good	Genista pilosa	1	no
mean Ellenberg wetness	poor	Genista pilosa	1	no
cover-wtd canopy height	poor	Genista pilosa	1	no
mean daily maximum July temp	good	Genista pilosa	1	no
mean daily minimum Jan temp	poor	Genista pilosa	1	no
annual precipitation	good	Genista pilosa	1	no
mean Ellenberg substrate pH	moderate	Gentianella campestris	1	no
mean Ellenberg fertility	good	Gentianella campestris	1	no
mean Ellenberg wetness	moderate	Gentianella campestris	1	no
cover-wtd canopy height	moderate	Gentianella campestris	1	no
mean daily maximum July temp	good	Gentianella campestris	1	no
mean daily minimum Jan temp	poor	Gentianella campestris	1	no
annual precipitation	good	Gentianella campestris	1	no
mean Ellenberg substrate pH	poor	Geranium dissectum	1	no
mean Ellenberg fertility	good	Geranium dissectum	1	no
mean Ellenberg wetness	good	Geranium dissectum	1	no
cover-wtd canopy height	good	Geranium dissectum	1	no
mean daily maximum July temp	good	Geranium dissectum	1	no
mean daily minimum Jan temp	good	Geranium dissectum	1	no
annual precipitation	excellent	Geranium dissectum	1	no
mean Ellenberg substrate pH	poor	Geranium molle	1	no
mean Ellenberg fertility	moderate	Geranium molle	1	no
mean Ellenberg wetness	excellent	Geranium molle	1	no
cover-wtd canopy height	excellent	Geranium molle	1	no
mean daily maximum July temp	good	Geranium molle	1	no
mean daily minimum Jan temp	not classified	Geranium molle	1	no
annual precipitation	good	Geranium molle	1	no
mean Ellenberg substrate pH	good	Geranium pratense	1	no
mean Ellenberg fertility	poor	Geranium pratense	1	no
mean Ellenberg wetness	moderate	Geranium pratense	1	no
cover-wtd canopy height	moderate	Geranium pratense	1	no
mean daily maximum July temp	not classified	Geranium pratense	1	no
mean daily minimum Jan temp	not classified	Geranium pratense	1	no
annual precipitation	good	Geranium pratense	1	no
mean Ellenberg substrate pH	excellent	Geranium robertianum	1	no
mean Ellenberg fertility	moderate	Geranium robertianum	1	no
mean Ellenberg wetness	good	Geranium robertianum	1	no
cover-wtd canopy height	moderate	Geranium robertianum	1	no
mean daily maximum July temp	excellent	Geranium robertianum	1	no
mean daily minimum Jan temp	good	Geranium robertianum	1	no
annual precipitation	moderate	Geranium robertianum	1	no
mean Ellenberg substrate pH	poor	Geranium sylvaticum	1	no
mean Ellenberg fertility	moderate	Geranium sylvaticum	1	no
mean Ellenberg wetness	moderate	Geranium sylvaticum	1	no
cover-wtd canopy height	good	Geranium sylvaticum	1	no
mean daily maximum July temp	poor	Geranium sylvaticum	1	no
mean daily minimum Jan temp	good	Geranium sylvaticum	1	no
annual precipitation	moderate	Geranium sylvaticum	1	no
mean Ellenberg substrate pH	excellent	Geum rivale	1	no
mean Ellenberg fertility	moderate	Geum rivale	1	no
mean Ellenberg wetness	poor	Geum rivale	1	no
cover-wtd canopy height	good	Geum rivale	1	no
mean daily maximum July temp	good	Geum rivale	1	no
mean daily minimum Jan temp	moderate	Geum rivale	1	no
annual precipitation	good	Geum rivale	1	no
mean Ellenberg substrate pH	moderate	Geum urbanum	1	no
mean Ellenberg fertility	poor	Geum urbanum	1	no
mean Ellenberg wetness	excellent	Geum urbanum	1	no
cover-wtd canopy height	poor	Geum urbanum	1	no
mean daily maximum July temp	excellent	Geum urbanum	1	no
mean daily minimum Jan temp	good	Geum urbanum	1	no
annual precipitation	good	Geum urbanum	1	no
mean Ellenberg substrate pH	moderate	Glyceria fluitans	1	no
mean Ellenberg fertility	moderate	Glyceria fluitans	1	no
mean Ellenberg wetness	moderate	Glyceria fluitans	1	no
cover-wtd canopy height	good	Glyceria fluitans	1	no
mean daily maximum July temp	good	Glyceria fluitans	1	no
mean daily minimum Jan temp	excellent	Glyceria fluitans	1	no
annual precipitation	good	Glyceria fluitans	1	no
mean Ellenberg substrate pH	moderate	Glyceria notata	1	no
mean Ellenberg fertility	moderate	Glyceria notata	1	no
mean Ellenberg wetness	moderate	Glyceria notata	1	no
cover-wtd canopy height	not classified	Glyceria notata	1	no
mean daily maximum July temp	good	Glyceria notata	1	no
mean daily minimum Jan temp	excellent	Glyceria notata	1	no
annual precipitation	excellent	Glyceria notata	1	no
mean Ellenberg substrate pH	poor	Helianthemum apenninum	1	no
mean Ellenberg fertility	poor	Helianthemum apenninum	1	no
mean Ellenberg wetness	poor	Helianthemum apenninum	1	no
cover-wtd canopy height	poor	Helianthemum apenninum	1	no
mean daily maximum July temp	poor	Helianthemum apenninum	1	no
mean daily minimum Jan temp	good	Helianthemum apenninum	1	no
annual precipitation	poor	Helianthemum apenninum	1	no
mean Ellenberg substrate pH	poor	Helianthemum oelandicum	1	no
mean Ellenberg fertility	poor	Helianthemum oelandicum	1	no
mean Ellenberg wetness	poor	Helianthemum oelandicum	1	no
cover-wtd canopy height	moderate	Helianthemum oelandicum	1	no
mean daily maximum July temp	poor	Helianthemum oelandicum	1	no
mean daily minimum Jan temp	poor	Helianthemum oelandicum	1	no
annual precipitation	good	Helianthemum oelandicum	1	no
mean Ellenberg substrate pH	not classified	Hieracium 'indeterminate'	1	no
mean Ellenberg fertility	not classified	Hieracium 'indeterminate'	1	no
mean Ellenberg wetness	not classified	Hieracium 'indeterminate'	1	no
cover-wtd canopy height	not classified	Hieracium 'indeterminate'	1	no
mean daily maximum July temp	not classified	Hieracium 'indeterminate'	1	no
mean daily minimum Jan temp	not classified	Hieracium 'indeterminate'	1	no
annual precipitation	not classified	Hieracium 'indeterminate'	1	no
mean Ellenberg substrate pH	excellent	Hippocrepis comosa	1	no
mean Ellenberg fertility	excellent	Hippocrepis comosa	1	no
mean Ellenberg wetness	moderate	Hippocrepis comosa	1	no
cover-wtd canopy height	good	Hippocrepis comosa	1	no
mean daily maximum July temp	good	Hippocrepis comosa	1	no
mean daily minimum Jan temp	good	Hippocrepis comosa	1	no
annual precipitation	poor	Hippocrepis comosa	1	no
mean Ellenberg substrate pH	poor	Hippuris vulgaris	1	no
mean Ellenberg fertility	poor	Hippuris vulgaris	1	no
mean Ellenberg wetness	good	Hippuris vulgaris	1	no
cover-wtd canopy height	not classified	Hippuris vulgaris	1	no
mean daily maximum July temp	good	Hippuris vulgaris	1	no
mean daily minimum Jan temp	excellent	Hippuris vulgaris	1	no
annual precipitation	excellent	Hippuris vulgaris	1	no
mean Ellenberg substrate pH	good	Holcus lanatus	1	no
mean Ellenberg fertility	good	Holcus lanatus	1	no
mean Ellenberg wetness	moderate	Holcus lanatus	1	no
cover-wtd canopy height	good	Holcus lanatus	1	no
mean daily maximum July temp	good	Holcus lanatus	1	no
mean daily minimum Jan temp	excellent	Holcus lanatus	1	no
annual precipitation	excellent	Holcus lanatus	1	no
mean Ellenberg substrate pH	good	Holcus mollis	1	no
mean Ellenberg fertility	poor	Holcus mollis	1	no
mean Ellenberg wetness	poor	Holcus mollis	1	no
cover-wtd canopy height	good	Holcus mollis	1	no
mean daily maximum July temp	poor	Holcus mollis	1	no
mean daily minimum Jan temp	good	Holcus mollis	1	no
annual precipitation	good	Holcus mollis	1	no
mean Ellenberg substrate pH	moderate	Hordelymus europaeus	1	no
mean Ellenberg fertility	poor	Hordelymus europaeus	1	no
mean Ellenberg wetness	poor	Hordelymus europaeus	1	no
cover-wtd canopy height	moderate	Hordelymus europaeus	1	no
mean daily maximum July temp	good	Hordelymus europaeus	1	no
mean daily minimum Jan temp	moderate	Hordelymus europaeus	1	no
annual precipitation	good	Hordelymus europaeus	1	no
mean Ellenberg substrate pH	poor	Huperzia selago	1	no
mean Ellenberg fertility	moderate	Huperzia selago	1	no
mean Ellenberg wetness	poor	Huperzia selago	1	no
cover-wtd canopy height	not classified	Huperzia selago	1	no
mean daily maximum July temp	moderate	Huperzia selago	1	no
mean daily minimum Jan temp	poor	Huperzia selago	1	no
annual precipitation	moderate	Huperzia selago	1	no
mean Ellenberg substrate pH	moderate	Hydrocotyle vulgaris	1	no
mean Ellenberg fertility	good	Hydrocotyle vulgaris	1	no
mean Ellenberg wetness	good	Hydrocotyle vulgaris	1	no
cover-wtd canopy height	good	Hydrocotyle vulgaris	1	no
mean daily maximum July temp	poor	Hydrocotyle vulgaris	1	no
mean daily minimum Jan temp	good	Hydrocotyle vulgaris	1	no
annual precipitation	poor	Hydrocotyle vulgaris	1	no
mean Ellenberg substrate pH	poor	Hypericum androsaemum	1	no
mean Ellenberg fertility	poor	Hypericum androsaemum	1	no
mean Ellenberg wetness	moderate	Hypericum androsaemum	1	no
cover-wtd canopy height	excellent	Hypericum androsaemum	1	no
mean daily maximum July temp	moderate	Hypericum androsaemum	1	no
mean daily minimum Jan temp	moderate	Hypericum androsaemum	1	no
annual precipitation	good	Hypericum androsaemum	1	no
mean Ellenberg substrate pH	poor	Hypericum elodes	1	no
mean Ellenberg fertility	good	Hypericum elodes	1	no
mean Ellenberg wetness	moderate	Hypericum elodes	1	no
cover-wtd canopy height	poor	Hypericum elodes	1	no
mean daily maximum July temp	moderate	Hypericum elodes	1	no
mean daily minimum Jan temp	good	Hypericum elodes	1	no
annual precipitation	good	Hypericum elodes	1	no
mean Ellenberg substrate pH	poor	Hypericum humifusum	1	no
mean Ellenberg fertility	poor	Hypericum humifusum	1	no
mean Ellenberg wetness	moderate	Hypericum humifusum	1	no
cover-wtd canopy height	poor	Hypericum humifusum	1	no
mean daily maximum July temp	good	Hypericum humifusum	1	no
mean daily minimum Jan temp	moderate	Hypericum humifusum	1	no
annual precipitation	moderate	Hypericum humifusum	1	no
mean Ellenberg substrate pH	moderate	Hypericum tetrapterum	1	no
mean Ellenberg fertility	poor	Hypericum tetrapterum	1	no
mean Ellenberg wetness	moderate	Hypericum tetrapterum	1	no
cover-wtd canopy height	good	Hypericum tetrapterum	1	no
mean daily maximum July temp	poor	Hypericum tetrapterum	1	no
mean daily minimum Jan temp	good	Hypericum tetrapterum	1	no
annual precipitation	excellent	Hypericum tetrapterum	1	no
mean Ellenberg substrate pH	moderate	Hypochaeris maculata	1	no
mean Ellenberg fertility	good	Hypochaeris maculata	1	no
mean Ellenberg wetness	poor	Hypochaeris maculata	1	no
cover-wtd canopy height	poor	Hypochaeris maculata	1	no
mean daily maximum July temp	good	Hypochaeris maculata	1	no
mean daily minimum Jan temp	not classified	Hypochaeris maculata	1	no
annual precipitation	good	Hypochaeris maculata	1	no
mean Ellenberg substrate pH	poor	Impatiens capensis	1	no
mean Ellenberg fertility	poor	Impatiens capensis	1	no
mean Ellenberg wetness	moderate	Impatiens capensis	1	no
cover-wtd canopy height	poor	Impatiens capensis	1	no
mean daily maximum July temp	moderate	Impatiens capensis	1	no
mean daily minimum Jan temp	good	Impatiens capensis	1	no
annual precipitation	moderate	Impatiens capensis	1	no
mean Ellenberg substrate pH	poor	Juncus acutiflorus	1	no
mean Ellenberg fertility	poor	Juncus acutiflorus	1	no
mean Ellenberg wetness	moderate	Juncus acutiflorus	1	no
cover-wtd canopy height	moderate	Juncus acutiflorus	1	no
mean daily maximum July temp	poor	Juncus acutiflorus	1	no
mean daily minimum Jan temp	good	Juncus acutiflorus	1	no
annual precipitation	excellent	Juncus acutiflorus	1	no
mean Ellenberg substrate pH	moderate	Juncus alpinoarticulatus	1	no
mean Ellenberg fertility	good	Juncus alpinoarticulatus	1	no
mean Ellenberg wetness	moderate	Juncus alpinoarticulatus	1	no
cover-wtd canopy height	poor	Juncus alpinoarticulatus	1	no
mean daily maximum July temp	poor	Juncus alpinoarticulatus	1	no
mean daily minimum Jan temp	good	Juncus alpinoarticulatus	1	no
annual precipitation	poor	Juncus alpinoarticulatus	1	no
mean Ellenberg substrate pH	moderate	Juncus articulatus	1	no
mean Ellenberg fertility	moderate	Juncus articulatus	1	no
mean Ellenberg wetness	moderate	Juncus articulatus	1	no
cover-wtd canopy height	good	Juncus articulatus	1	no
mean daily maximum July temp	excellent	Juncus articulatus	1	no
mean daily minimum Jan temp	excellent	Juncus articulatus	1	no
annual precipitation	excellent	Juncus articulatus	1	no
mean Ellenberg substrate pH	poor	Juncus bufonius	1	no
mean Ellenberg fertility	moderate	Juncus bufonius	1	no
mean Ellenberg wetness	moderate	Juncus bufonius	1	no
cover-wtd canopy height	excellent	Juncus bufonius	1	no
mean daily maximum July temp	good	Juncus bufonius	1	no
mean daily minimum Jan temp	moderate	Juncus bufonius	1	no
annual precipitation	good	Juncus bufonius	1	no
mean Ellenberg substrate pH	moderate	Juncus bulbosus	1	no
mean Ellenberg fertility	moderate	Juncus bulbosus	1	no
mean Ellenberg wetness	excellent	Juncus bulbosus	1	no
cover-wtd canopy height	good	Juncus bulbosus	1	no
mean daily maximum July temp	moderate	Juncus bulbosus	1	no
mean daily minimum Jan temp	good	Juncus bulbosus	1	no
annual precipitation	good	Juncus bulbosus	1	no
mean Ellenberg substrate pH	poor	Juncus inflexus	1	no
mean Ellenberg fertility	poor	Juncus inflexus	1	no
mean Ellenberg wetness	poor	Juncus inflexus	1	no
cover-wtd canopy height	moderate	Juncus inflexus	1	no
mean daily maximum July temp	moderate	Juncus inflexus	1	no
mean daily minimum Jan temp	poor	Juncus inflexus	1	no
annual precipitation	moderate	Juncus inflexus	1	no
mean Ellenberg substrate pH	poor	Juncus subnodulosus	1	no
mean Ellenberg fertility	moderate	Juncus subnodulosus	1	no
mean Ellenberg wetness	moderate	Juncus subnodulosus	1	no
cover-wtd canopy height	good	Juncus subnodulosus	1	no
mean daily maximum July temp	good	Juncus subnodulosus	1	no
mean daily minimum Jan temp	moderate	Juncus subnodulosus	1	no
annual precipitation	good	Juncus subnodulosus	1	no
mean Ellenberg substrate pH	moderate	Juniperus communis	1	no
mean Ellenberg fertility	moderate	Juniperus communis	1	no
mean Ellenberg wetness	moderate	Juniperus communis	1	no
cover-wtd canopy height	good	Juniperus communis	1	no
mean daily maximum July temp	excellent	Juniperus communis	1	no
mean daily minimum Jan temp	poor	Juniperus communis	1	no
annual precipitation	good	Juniperus communis	1	no
mean Ellenberg substrate pH	poor	Kalmia procumbens	1	no
mean Ellenberg fertility	good	Kalmia procumbens	1	no
mean Ellenberg wetness	poor	Kalmia procumbens	1	no
cover-wtd canopy height	poor	Kalmia procumbens	1	no
mean daily maximum July temp	good	Kalmia procumbens	1	no
mean daily minimum Jan temp	poor	Kalmia procumbens	1	no
annual precipitation	moderate	Kalmia procumbens	1	no
mean Ellenberg substrate pH	poor	Lactuca serriola	1	no
mean Ellenberg fertility	poor	Lactuca serriola	1	no
mean Ellenberg wetness	poor	Lactuca serriola	1	no
cover-wtd canopy height	poor	Lactuca serriola	1	no
mean daily maximum July temp	poor	Lactuca serriola	1	no
mean daily minimum Jan temp	moderate	Lactuca serriola	1	no
annual precipitation	moderate	Lactuca serriola	1	no
mean Ellenberg substrate pH	moderate	Lactuca virosa	1	no
mean Ellenberg fertility	poor	Lactuca virosa	1	no
mean Ellenberg wetness	poor	Lactuca virosa	1	no
cover-wtd canopy height	poor	Lactuca virosa	1	no
mean daily maximum July temp	poor	Lactuca virosa	1	no
mean daily minimum Jan temp	moderate	Lactuca virosa	1	no
annual precipitation	moderate	Lactuca virosa	1	no
mean Ellenberg substrate pH	poor	Lamium purpureum	1	no
mean Ellenberg fertility	good	Lamium purpureum	1	no
mean Ellenberg wetness	moderate	Lamium purpureum	1	no
cover-wtd canopy height	poor	Lamium purpureum	1	no
mean daily maximum July temp	moderate	Lamium purpureum	1	no
mean daily minimum Jan temp	good	Lamium purpureum	1	no
annual precipitation	moderate	Lamium purpureum	1	no
mean Ellenberg substrate pH	poor	Lapsana communis	1	no
mean Ellenberg fertility	good	Lapsana communis	1	no
mean Ellenberg wetness	good	Lapsana communis	1	no
cover-wtd canopy height	good	Lapsana communis	1	no
mean daily maximum July temp	good	Lapsana communis	1	no
mean daily minimum Jan temp	poor	Lapsana communis	1	no
annual precipitation	moderate	Lapsana communis	1	no
mean Ellenberg substrate pH	poor	Lathyrus linifolius	1	no
mean Ellenberg fertility	moderate	Lathyrus linifolius	1	no
mean Ellenberg wetness	moderate	Lathyrus linifolius	1	no
cover-wtd canopy height	good	Lathyrus linifolius	1	no
mean daily maximum July temp	moderate	Lathyrus linifolius	1	no
mean daily minimum Jan temp	moderate	Lathyrus linifolius	1	no
annual precipitation	good	Lathyrus linifolius	1	no
mean Ellenberg substrate pH	moderate	Lathyrus pratensis	1	no
mean Ellenberg fertility	poor	Lathyrus pratensis	1	no
mean Ellenberg wetness	moderate	Lathyrus pratensis	1	no
cover-wtd canopy height	good	Lathyrus pratensis	1	no
mean daily maximum July temp	excellent	Lathyrus pratensis	1	no
mean daily minimum Jan temp	moderate	Lathyrus pratensis	1	no
annual precipitation	good	Lathyrus pratensis	1	no
mean Ellenberg substrate pH	poor	Lemna gibba	1	no
mean Ellenberg fertility	moderate	Lemna gibba	1	no
mean Ellenberg wetness	moderate	Lemna gibba	1	no
cover-wtd canopy height	poor	Lemna gibba	1	no
mean daily maximum July temp	poor	Lemna gibba	1	no
mean daily minimum Jan temp	good	Lemna gibba	1	no
annual precipitation	poor	Lemna gibba	1	no
mean Ellenberg substrate pH	poor	Lemna trisulca	1	no
mean Ellenberg fertility	poor	Lemna trisulca	1	no
mean Ellenberg wetness	moderate	Lemna trisulca	1	no
cover-wtd canopy height	poor	Lemna trisulca	1	no
mean daily maximum July temp	good	Lemna trisulca	1	no
mean daily minimum Jan temp	good	Lemna trisulca	1	no
annual precipitation	good	Lemna trisulca	1	no
mean Ellenberg substrate pH	moderate	Leontodon hispidus	1	no
mean Ellenberg fertility	moderate	Leontodon hispidus	1	no
mean Ellenberg wetness	moderate	Leontodon hispidus	1	no
cover-wtd canopy height	moderate	Leontodon hispidus	1	no
mean daily maximum July temp	moderate	Leontodon hispidus	1	no
mean daily minimum Jan temp	moderate	Leontodon hispidus	1	no
annual precipitation	good	Leontodon hispidus	1	no
mean Ellenberg substrate pH	poor	Lepidium coronopus	1	no
mean Ellenberg fertility	good	Lepidium coronopus	1	no
mean Ellenberg wetness	poor	Lepidium coronopus	1	no
cover-wtd canopy height	moderate	Lepidium coronopus	1	no
mean daily maximum July temp	moderate	Lepidium coronopus	1	no
mean daily minimum Jan temp	good	Lepidium coronopus	1	no
annual precipitation	moderate	Lepidium coronopus	1	no
mean Ellenberg substrate pH	good	Ligusticum scoticum	1	no
mean Ellenberg fertility	poor	Ligusticum scoticum	1	no
mean Ellenberg wetness	poor	Ligusticum scoticum	1	no
cover-wtd canopy height	excellent	Ligusticum scoticum	1	no
mean daily maximum July temp	excellent	Ligusticum scoticum	1	no
mean daily minimum Jan temp	good	Ligusticum scoticum	1	no
annual precipitation	good	Ligusticum scoticum	1	no
mean Ellenberg substrate pH	moderate	Ligustrum vulgare	1	no
mean Ellenberg fertility	moderate	Ligustrum vulgare	1	no
mean Ellenberg wetness	moderate	Ligustrum vulgare	1	no
cover-wtd canopy height	good	Ligustrum vulgare	1	no
mean daily maximum July temp	good	Ligustrum vulgare	1	no
mean daily minimum Jan temp	good	Ligustrum vulgare	1	no
annual precipitation	good	Ligustrum vulgare	1	no
mean Ellenberg substrate pH	poor	Linaria vulgaris	1	no
mean Ellenberg fertility	moderate	Linaria vulgaris	1	no
mean Ellenberg wetness	good	Linaria vulgaris	1	no
cover-wtd canopy height	poor	Linaria vulgaris	1	no
mean daily maximum July temp	good	Linaria vulgaris	1	no
mean daily minimum Jan temp	moderate	Linaria vulgaris	1	no
annual precipitation	good	Linaria vulgaris	1	no
mean Ellenberg substrate pH	poor	Lobelia dortmanna	1	no
mean Ellenberg fertility	poor	Lobelia dortmanna	1	no
mean Ellenberg wetness	good	Lobelia dortmanna	1	no
cover-wtd canopy height	good	Lobelia dortmanna	1	no
mean daily maximum July temp	poor	Lobelia dortmanna	1	no
mean daily minimum Jan temp	poor	Lobelia dortmanna	1	no
annual precipitation	moderate	Lobelia dortmanna	1	no
mean Ellenberg substrate pH	poor	Luzula campestris	1	no
mean Ellenberg fertility	poor	Luzula campestris	1	no
mean Ellenberg wetness	good	Luzula campestris	1	no
cover-wtd canopy height	poor	Luzula campestris	1	no
mean daily maximum July temp	excellent	Luzula campestris	1	no
mean daily minimum Jan temp	moderate	Luzula campestris	1	no
annual precipitation	excellent	Luzula campestris	1	no
mean Ellenberg substrate pH	poor	Lycopodium annotinum	1	no
mean Ellenberg fertility	moderate	Lycopodium annotinum	1	no
mean Ellenberg wetness	poor	Lycopodium annotinum	1	no
cover-wtd canopy height	good	Lycopodium annotinum	1	no
mean daily maximum July temp	poor	Lycopodium annotinum	1	no
mean daily minimum Jan temp	good	Lycopodium annotinum	1	no
annual precipitation	poor	Lycopodium annotinum	1	no
mean Ellenberg substrate pH	good	Lycopodium clavatum	1	no
mean Ellenberg fertility	excellent	Lycopodium clavatum	1	no
mean Ellenberg wetness	poor	Lycopodium clavatum	1	no
cover-wtd canopy height	poor	Lycopodium clavatum	1	no
mean daily maximum July temp	excellent	Lycopodium clavatum	1	no
mean daily minimum Jan temp	good	Lycopodium clavatum	1	no
annual precipitation	poor	Lycopodium clavatum	1	no
mean Ellenberg substrate pH	good	Lysimachia nemorum	1	no
mean Ellenberg fertility	moderate	Lysimachia nemorum	1	no
mean Ellenberg wetness	poor	Lysimachia nemorum	1	no
cover-wtd canopy height	excellent	Lysimachia nemorum	1	no
mean daily maximum July temp	good	Lysimachia nemorum	1	no
mean daily minimum Jan temp	good	Lysimachia nemorum	1	no
annual precipitation	good	Lysimachia nemorum	1	no
mean Ellenberg substrate pH	poor	Lysimachia vulgaris	1	no
mean Ellenberg fertility	poor	Lysimachia vulgaris	1	no
mean Ellenberg wetness	poor	Lysimachia vulgaris	1	no
cover-wtd canopy height	good	Lysimachia vulgaris	1	no
mean daily maximum July temp	poor	Lysimachia vulgaris	1	no
mean daily minimum Jan temp	moderate	Lysimachia vulgaris	1	no
annual precipitation	moderate	Lysimachia vulgaris	1	no
mean Ellenberg substrate pH	poor	Lythrum portula	1	no
mean Ellenberg fertility	poor	Lythrum portula	1	no
mean Ellenberg wetness	good	Lythrum portula	1	no
cover-wtd canopy height	excellent	Lythrum portula	1	no
mean daily maximum July temp	excellent	Lythrum portula	1	no
mean daily minimum Jan temp	moderate	Lythrum portula	1	no
annual precipitation	good	Lythrum portula	1	no
mean Ellenberg substrate pH	poor	Malva neglecta	1	no
mean Ellenberg fertility	good	Malva neglecta	1	no
mean Ellenberg wetness	moderate	Malva neglecta	1	no
cover-wtd canopy height	poor	Malva neglecta	1	no
mean daily maximum July temp	good	Malva neglecta	1	no
mean daily minimum Jan temp	good	Malva neglecta	1	no
annual precipitation	good	Malva neglecta	1	no
mean Ellenberg substrate pH	poor	Malva sylvestris	1	no
mean Ellenberg fertility	good	Malva sylvestris	1	no
mean Ellenberg wetness	moderate	Malva sylvestris	1	no
cover-wtd canopy height	poor	Malva sylvestris	1	no
mean daily maximum July temp	moderate	Malva sylvestris	1	no
mean daily minimum Jan temp	good	Malva sylvestris	1	no
annual precipitation	moderate	Malva sylvestris	1	no
mean Ellenberg substrate pH	poor	Matricaria discoidea	1	no
mean Ellenberg fertility	excellent	Matricaria discoidea	1	no
mean Ellenberg wetness	moderate	Matricaria discoidea	1	no
cover-wtd canopy height	good	Matricaria discoidea	1	no
mean daily maximum July temp	excellent	Matricaria discoidea	1	no
mean daily minimum Jan temp	moderate	Matricaria discoidea	1	no
annual precipitation	good	Matricaria discoidea	1	no
mean Ellenberg substrate pH	poor	Medicago arabica	1	no
mean Ellenberg fertility	moderate	Medicago arabica	1	no
mean Ellenberg wetness	moderate	Medicago arabica	1	no
cover-wtd canopy height	poor	Medicago arabica	1	no
mean daily maximum July temp	good	Medicago arabica	1	no
mean daily minimum Jan temp	not classified	Medicago arabica	1	no
annual precipitation	good	Medicago arabica	1	no
mean Ellenberg substrate pH	excellent	Melica uniflora	1	no
mean Ellenberg fertility	moderate	Melica uniflora	1	no
mean Ellenberg wetness	moderate	Melica uniflora	1	no
cover-wtd canopy height	excellent	Melica uniflora	1	no
mean daily maximum July temp	poor	Melica uniflora	1	no
mean daily minimum Jan temp	poor	Melica uniflora	1	no
annual precipitation	poor	Melica uniflora	1	no
mean Ellenberg substrate pH	poor	Menyanthes trifoliata	1	no
mean Ellenberg fertility	good	Menyanthes trifoliata	1	no
mean Ellenberg wetness	good	Menyanthes trifoliata	1	no
cover-wtd canopy height	not classified	Menyanthes trifoliata	1	no
mean daily maximum July temp	good	Menyanthes trifoliata	1	no
mean daily minimum Jan temp	poor	Menyanthes trifoliata	1	no
annual precipitation	good	Menyanthes trifoliata	1	no
mean Ellenberg substrate pH	poor	Mercurialis perennis	1	no
mean Ellenberg fertility	moderate	Mercurialis perennis	1	no
mean Ellenberg wetness	poor	Mercurialis perennis	1	no
cover-wtd canopy height	good	Mercurialis perennis	1	no
mean daily maximum July temp	moderate	Mercurialis perennis	1	no
mean daily minimum Jan temp	poor	Mercurialis perennis	1	no
annual precipitation	moderate	Mercurialis perennis	1	no
mean Ellenberg substrate pH	poor	Minuartia rubella	1	no
mean Ellenberg fertility	poor	Minuartia rubella	1	no
mean Ellenberg wetness	moderate	Minuartia rubella	1	no
cover-wtd canopy height	moderate	Minuartia rubella	1	no
mean daily maximum July temp	poor	Minuartia rubella	1	no
mean daily minimum Jan temp	good	Minuartia rubella	1	no
annual precipitation	poor	Minuartia rubella	1	no
mean Ellenberg substrate pH	moderate	Moehringia trinervia	1	no
mean Ellenberg fertility	moderate	Moehringia trinervia	1	no
mean Ellenberg wetness	moderate	Moehringia trinervia	1	no
cover-wtd canopy height	excellent	Moehringia trinervia	1	no
mean daily maximum July temp	good	Moehringia trinervia	1	no
mean daily minimum Jan temp	poor	Moehringia trinervia	1	no
annual precipitation	good	Moehringia trinervia	1	no
mean Ellenberg substrate pH	poor	Molinia caerulea	1	no
mean Ellenberg fertility	good	Molinia caerulea	1	no
mean Ellenberg wetness	excellent	Molinia caerulea	1	no
cover-wtd canopy height	moderate	Molinia caerulea	1	no
mean daily maximum July temp	good	Molinia caerulea	1	no
mean daily minimum Jan temp	excellent	Molinia caerulea	1	no
annual precipitation	moderate	Molinia caerulea	1	no
mean Ellenberg substrate pH	moderate	Montia fontana	1	no
mean Ellenberg fertility	poor	Montia fontana	1	no
mean Ellenberg wetness	poor	Montia fontana	1	no
cover-wtd canopy height	excellent	Montia fontana	1	no
mean daily maximum July temp	moderate	Montia fontana	1	no
mean daily minimum Jan temp	poor	Montia fontana	1	no
annual precipitation	moderate	Montia fontana	1	no
mean Ellenberg substrate pH	good	Mycelis muralis	1	no
mean Ellenberg fertility	moderate	Mycelis muralis	1	no
mean Ellenberg wetness	moderate	Mycelis muralis	1	no
cover-wtd canopy height	good	Mycelis muralis	1	no
mean daily maximum July temp	poor	Mycelis muralis	1	no
mean daily minimum Jan temp	poor	Mycelis muralis	1	no
annual precipitation	poor	Mycelis muralis	1	no
mean Ellenberg substrate pH	moderate	Myosotis secunda	1	no
mean Ellenberg fertility	poor	Myosotis secunda	1	no
mean Ellenberg wetness	moderate	Myosotis secunda	1	no
cover-wtd canopy height	moderate	Myosotis secunda	1	no
mean daily maximum July temp	good	Myosotis secunda	1	no
mean daily minimum Jan temp	poor	Myosotis secunda	1	no
annual precipitation	moderate	Myosotis secunda	1	no
mean Ellenberg substrate pH	poor	Myrrhis odorata	1	no
mean Ellenberg fertility	moderate	Myrrhis odorata	1	no
mean Ellenberg wetness	poor	Myrrhis odorata	1	no
cover-wtd canopy height	moderate	Myrrhis odorata	1	no
mean daily maximum July temp	poor	Myrrhis odorata	1	no
mean daily minimum Jan temp	moderate	Myrrhis odorata	1	no
annual precipitation	poor	Myrrhis odorata	1	no
mean Ellenberg substrate pH	moderate	Nardus stricta	1	no
mean Ellenberg fertility	moderate	Nardus stricta	1	no
mean Ellenberg wetness	good	Nardus stricta	1	no
cover-wtd canopy height	moderate	Nardus stricta	1	no
mean daily maximum July temp	good	Nardus stricta	1	no
mean daily minimum Jan temp	good	Nardus stricta	1	no
annual precipitation	moderate	Nardus stricta	1	no
mean Ellenberg substrate pH	poor	Nuphar lutea	1	no
mean Ellenberg fertility	moderate	Nuphar lutea	1	no
mean Ellenberg wetness	excellent	Nuphar lutea	1	no
cover-wtd canopy height	good	Nuphar lutea	1	no
mean daily maximum July temp	moderate	Nuphar lutea	1	no
mean daily minimum Jan temp	poor	Nuphar lutea	1	no
annual precipitation	poor	Nuphar lutea	1	no
mean Ellenberg substrate pH	moderate	Nymphaea alba	1	no
mean Ellenberg fertility	poor	Nymphaea alba	1	no
mean Ellenberg wetness	moderate	Nymphaea alba	1	no
cover-wtd canopy height	good	Nymphaea alba	1	no
mean daily maximum July temp	poor	Nymphaea alba	1	no
mean daily minimum Jan temp	poor	Nymphaea alba	1	no
annual precipitation	good	Nymphaea alba	1	no
mean Ellenberg substrate pH	moderate	Odontites vernus	1	no
mean Ellenberg fertility	moderate	Odontites vernus	1	no
mean Ellenberg wetness	moderate	Odontites vernus	1	no
cover-wtd canopy height	good	Odontites vernus	1	no
mean daily maximum July temp	moderate	Odontites vernus	1	no
mean daily minimum Jan temp	good	Odontites vernus	1	no
annual precipitation	good	Odontites vernus	1	no
mean Ellenberg substrate pH	moderate	Oenanthe fistulosa	1	no
mean Ellenberg fertility	moderate	Oenanthe fistulosa	1	no
mean Ellenberg wetness	moderate	Oenanthe fistulosa	1	no
cover-wtd canopy height	moderate	Oenanthe fistulosa	1	no
mean daily maximum July temp	poor	Oenanthe fistulosa	1	no
mean daily minimum Jan temp	good	Oenanthe fistulosa	1	no
annual precipitation	good	Oenanthe fistulosa	1	no
mean Ellenberg substrate pH	poor	Oenanthe pimpinelloides	1	no
mean Ellenberg fertility	poor	Oenanthe pimpinelloides	1	no
mean Ellenberg wetness	poor	Oenanthe pimpinelloides	1	no
cover-wtd canopy height	moderate	Oenanthe pimpinelloides	1	no
mean daily maximum July temp	moderate	Oenanthe pimpinelloides	1	no
mean daily minimum Jan temp	good	Oenanthe pimpinelloides	1	no
annual precipitation	good	Oenanthe pimpinelloides	1	no
mean Ellenberg substrate pH	poor	Onobrychis viciifolia	1	no
mean Ellenberg fertility	good	Onobrychis viciifolia	1	no
mean Ellenberg wetness	excellent	Onobrychis viciifolia	1	no
cover-wtd canopy height	poor	Onobrychis viciifolia	1	no
mean daily maximum July temp	moderate	Onobrychis viciifolia	1	no
mean daily minimum Jan temp	poor	Onobrychis viciifolia	1	no
annual precipitation	good	Onobrychis viciifolia	1	no
mean Ellenberg substrate pH	good	Ononis repens	1	no
mean Ellenberg fertility	good	Ononis repens	1	no
mean Ellenberg wetness	good	Ononis repens	1	no
cover-wtd canopy height	poor	Ononis repens	1	no
mean daily maximum July temp	moderate	Ononis repens	1	no
mean daily minimum Jan temp	poor	Ononis repens	1	no
annual precipitation	moderate	Ononis repens	1	no
mean Ellenberg substrate pH	good	Origanum vulgare	1	no
mean Ellenberg fertility	good	Origanum vulgare	1	no
mean Ellenberg wetness	good	Origanum vulgare	1	no
cover-wtd canopy height	moderate	Origanum vulgare	1	no
mean daily maximum July temp	good	Origanum vulgare	1	no
mean daily minimum Jan temp	poor	Origanum vulgare	1	no
annual precipitation	good	Origanum vulgare	1	no
mean Ellenberg substrate pH	moderate	Ornithopus perpusillus	1	no
mean Ellenberg fertility	poor	Ornithopus perpusillus	1	no
mean Ellenberg wetness	good	Ornithopus perpusillus	1	no
cover-wtd canopy height	moderate	Ornithopus perpusillus	1	no
mean daily maximum July temp	moderate	Ornithopus perpusillus	1	no
mean daily minimum Jan temp	good	Ornithopus perpusillus	1	no
annual precipitation	moderate	Ornithopus perpusillus	1	no
mean Ellenberg substrate pH	excellent	Oxalis acetosella	1	no
mean Ellenberg fertility	poor	Oxalis acetosella	1	no
mean Ellenberg wetness	moderate	Oxalis acetosella	1	no
cover-wtd canopy height	good	Oxalis acetosella	1	no
mean daily maximum July temp	good	Oxalis acetosella	1	no
mean daily minimum Jan temp	poor	Oxalis acetosella	1	no
annual precipitation	moderate	Oxalis acetosella	1	no
mean Ellenberg substrate pH	moderate	Paris quadrifolia	1	no
mean Ellenberg fertility	poor	Paris quadrifolia	1	no
mean Ellenberg wetness	poor	Paris quadrifolia	1	no
cover-wtd canopy height	moderate	Paris quadrifolia	1	no
mean daily maximum July temp	good	Paris quadrifolia	1	no
mean daily minimum Jan temp	moderate	Paris quadrifolia	1	no
annual precipitation	good	Paris quadrifolia	1	no
mean Ellenberg substrate pH	moderate	Pedicularis sylvatica	1	no
mean Ellenberg fertility	good	Pedicularis sylvatica	1	no
mean Ellenberg wetness	good	Pedicularis sylvatica	1	no
cover-wtd canopy height	poor	Pedicularis sylvatica	1	no
mean daily maximum July temp	moderate	Pedicularis sylvatica	1	no
mean daily minimum Jan temp	poor	Pedicularis sylvatica	1	no
annual precipitation	good	Pedicularis sylvatica	1	no
mean Ellenberg substrate pH	poor	Persicaria maculosa	1	yes
mean Ellenberg fertility	moderate	Persicaria maculosa	1	yes
mean Ellenberg wetness	poor	Persicaria maculosa	1	yes
cover-wtd canopy height	poor	Persicaria maculosa	1	yes
mean daily maximum July temp	good	Persicaria maculosa	1	yes
mean daily minimum Jan temp	good	Persicaria maculosa	1	yes
annual precipitation	poor	Persicaria maculosa	1	yes
mean Ellenberg substrate pH	poor	Petasites hybridus	1	no
mean Ellenberg fertility	moderate	Petasites hybridus	1	no
mean Ellenberg wetness	poor	Petasites hybridus	1	no
cover-wtd canopy height	poor	Petasites hybridus	1	no
mean daily maximum July temp	good	Petasites hybridus	1	no
mean daily minimum Jan temp	moderate	Petasites hybridus	1	no
annual precipitation	good	Petasites hybridus	1	no
mean Ellenberg substrate pH	moderate	Phegopteris connectilis	1	no
mean Ellenberg fertility	poor	Phegopteris connectilis	1	no
mean Ellenberg wetness	poor	Phegopteris connectilis	1	no
cover-wtd canopy height	good	Phegopteris connectilis	1	no
mean daily maximum July temp	good	Phegopteris connectilis	1	no
mean daily minimum Jan temp	good	Phegopteris connectilis	1	no
annual precipitation	excellent	Phegopteris connectilis	1	no
mean Ellenberg substrate pH	poor	Phleum arenarium	1	no
mean Ellenberg fertility	poor	Phleum arenarium	1	no
mean Ellenberg wetness	good	Phleum arenarium	1	no
cover-wtd canopy height	poor	Phleum arenarium	1	no
mean daily maximum July temp	moderate	Phleum arenarium	1	no
mean daily minimum Jan temp	moderate	Phleum arenarium	1	no
annual precipitation	not classified	Phleum arenarium	1	no
mean Ellenberg substrate pH	poor	Phleum pratense	1	no
mean Ellenberg fertility	moderate	Phleum pratense	1	no
mean Ellenberg wetness	moderate	Phleum pratense	1	no
cover-wtd canopy height	good	Phleum pratense	1	no
mean daily maximum July temp	excellent	Phleum pratense	1	no
mean daily minimum Jan temp	moderate	Phleum pratense	1	no
annual precipitation	good	Phleum pratense	1	no
mean Ellenberg substrate pH	good	Phragmites australis	1	no
mean Ellenberg fertility	poor	Phragmites australis	1	no
mean Ellenberg wetness	moderate	Phragmites australis	1	no
cover-wtd canopy height	good	Phragmites australis	1	no
mean daily maximum July temp	good	Phragmites australis	1	no
mean daily minimum Jan temp	poor	Phragmites australis	1	no
annual precipitation	moderate	Phragmites australis	1	no
mean Ellenberg substrate pH	good	Picris hieracioides	1	no
mean Ellenberg fertility	good	Picris hieracioides	1	no
mean Ellenberg wetness	good	Picris hieracioides	1	no
cover-wtd canopy height	moderate	Picris hieracioides	1	no
mean daily maximum July temp	good	Picris hieracioides	1	no
mean daily minimum Jan temp	good	Picris hieracioides	1	no
annual precipitation	good	Picris hieracioides	1	no
mean Ellenberg substrate pH	poor	Pinguicula lusitanica	1	no
mean Ellenberg fertility	good	Pinguicula lusitanica	1	no
mean Ellenberg wetness	moderate	Pinguicula lusitanica	1	no
cover-wtd canopy height	poor	Pinguicula lusitanica	1	no
mean daily maximum July temp	good	Pinguicula lusitanica	1	no
mean daily minimum Jan temp	moderate	Pinguicula lusitanica	1	no
annual precipitation	moderate	Pinguicula lusitanica	1	no
mean Ellenberg substrate pH	moderate	Plantago major	1	no
mean Ellenberg fertility	good	Plantago major	1	no
mean Ellenberg wetness	poor	Plantago major	1	no
cover-wtd canopy height	poor	Plantago major	1	no
mean daily maximum July temp	good	Plantago major	1	no
mean daily minimum Jan temp	good	Plantago major	1	no
annual precipitation	good	Plantago major	1	no
mean Ellenberg substrate pH	good	Plantago media	1	no
mean Ellenberg fertility	good	Plantago media	1	no
mean Ellenberg wetness	excellent	Plantago media	1	no
cover-wtd canopy height	good	Plantago media	1	no
mean daily maximum July temp	good	Plantago media	1	no
mean daily minimum Jan temp	poor	Plantago media	1	no
annual precipitation	good	Plantago media	1	no
mean Ellenberg substrate pH	poor	Platanthera chlorantha	1	no
mean Ellenberg fertility	poor	Platanthera chlorantha	1	no
mean Ellenberg wetness	poor	Platanthera chlorantha	1	no
cover-wtd canopy height	good	Platanthera chlorantha	1	no
mean daily maximum July temp	moderate	Platanthera chlorantha	1	no
mean daily minimum Jan temp	good	Platanthera chlorantha	1	no
annual precipitation	excellent	Platanthera chlorantha	1	no
mean Ellenberg substrate pH	poor	Poa glauca	1	no
mean Ellenberg fertility	poor	Poa glauca	1	no
mean Ellenberg wetness	poor	Poa glauca	1	no
cover-wtd canopy height	poor	Poa glauca	1	no
mean daily maximum July temp	moderate	Poa glauca	1	no
mean daily minimum Jan temp	poor	Poa glauca	1	no
annual precipitation	moderate	Poa glauca	1	no
mean Ellenberg substrate pH	poor	Poa trivialis	1	no
mean Ellenberg fertility	moderate	Poa trivialis	1	no
mean Ellenberg wetness	poor	Poa trivialis	1	no
cover-wtd canopy height	good	Poa trivialis	1	no
mean daily maximum July temp	good	Poa trivialis	1	no
mean daily minimum Jan temp	good	Poa trivialis	1	no
annual precipitation	excellent	Poa trivialis	1	no
mean Ellenberg substrate pH	moderate	Polygala vulgaris	1	no
mean Ellenberg fertility	excellent	Polygala vulgaris	1	no
mean Ellenberg wetness	moderate	Polygala vulgaris	1	no
cover-wtd canopy height	moderate	Polygala vulgaris	1	no
mean daily maximum July temp	good	Polygala vulgaris	1	no
mean daily minimum Jan temp	moderate	Polygala vulgaris	1	no
annual precipitation	good	Polygala vulgaris	1	no
mean Ellenberg substrate pH	poor	Polygonatum multiflorum	1	no
mean Ellenberg fertility	good	Polygonatum multiflorum	1	no
mean Ellenberg wetness	poor	Polygonatum multiflorum	1	no
cover-wtd canopy height	good	Polygonatum multiflorum	1	no
mean daily maximum July temp	good	Polygonatum multiflorum	1	no
mean daily minimum Jan temp	not classified	Polygonatum multiflorum	1	no
annual precipitation	poor	Polygonatum multiflorum	1	no
mean Ellenberg substrate pH	poor	Polygonum aviculare	1	no
mean Ellenberg fertility	moderate	Polygonum aviculare	1	no
mean Ellenberg wetness	poor	Polygonum aviculare	1	no
cover-wtd canopy height	poor	Polygonum aviculare	1	no
mean daily maximum July temp	excellent	Polygonum aviculare	1	no
mean daily minimum Jan temp	excellent	Polygonum aviculare	1	no
annual precipitation	good	Polygonum aviculare	1	no
mean Ellenberg substrate pH	moderate	Polystichum aculeatum	1	no
mean Ellenberg fertility	poor	Polystichum aculeatum	1	no
mean Ellenberg wetness	moderate	Polystichum aculeatum	1	no
cover-wtd canopy height	moderate	Polystichum aculeatum	1	no
mean daily maximum July temp	moderate	Polystichum aculeatum	1	no
mean daily minimum Jan temp	good	Polystichum aculeatum	1	no
annual precipitation	good	Polystichum aculeatum	1	no
mean Ellenberg substrate pH	poor	Polystichum setiferum	1	no
mean Ellenberg fertility	moderate	Polystichum setiferum	1	no
mean Ellenberg wetness	moderate	Polystichum setiferum	1	no
cover-wtd canopy height	excellent	Polystichum setiferum	1	no
mean daily maximum July temp	moderate	Polystichum setiferum	1	no
mean daily minimum Jan temp	poor	Polystichum setiferum	1	no
annual precipitation	moderate	Polystichum setiferum	1	no
mean Ellenberg substrate pH	moderate	Populus tremula	1	no
mean Ellenberg fertility	poor	Populus tremula	1	no
mean Ellenberg wetness	poor	Populus tremula	1	no
cover-wtd canopy height	good	Populus tremula	1	no
mean daily maximum July temp	poor	Populus tremula	1	no
mean daily minimum Jan temp	good	Populus tremula	1	no
annual precipitation	poor	Populus tremula	1	no
mean Ellenberg substrate pH	poor	Potamogeton berchtoldii	1	no
mean Ellenberg fertility	poor	Potamogeton berchtoldii	1	no
mean Ellenberg wetness	good	Potamogeton berchtoldii	1	no
cover-wtd canopy height	good	Potamogeton berchtoldii	1	no
mean daily maximum July temp	good	Potamogeton berchtoldii	1	no
mean daily minimum Jan temp	good	Potamogeton berchtoldii	1	no
annual precipitation	good	Potamogeton berchtoldii	1	no
mean Ellenberg substrate pH	poor	Potamogeton coloratus	1	no
mean Ellenberg fertility	moderate	Potamogeton coloratus	1	no
mean Ellenberg wetness	good	Potamogeton coloratus	1	no
cover-wtd canopy height	poor	Potamogeton coloratus	1	no
mean daily maximum July temp	moderate	Potamogeton coloratus	1	no
mean daily minimum Jan temp	good	Potamogeton coloratus	1	no
annual precipitation	good	Potamogeton coloratus	1	no
mean Ellenberg substrate pH	poor	Potamogeton crispus	1	no
mean Ellenberg fertility	moderate	Potamogeton crispus	1	no
mean Ellenberg wetness	good	Potamogeton crispus	1	no
cover-wtd canopy height	excellent	Potamogeton crispus	1	no
mean daily maximum July temp	good	Potamogeton crispus	1	no
mean daily minimum Jan temp	poor	Potamogeton crispus	1	no
annual precipitation	good	Potamogeton crispus	1	no
mean Ellenberg substrate pH	moderate	Potamogeton natans	1	no
mean Ellenberg fertility	good	Potamogeton natans	1	no
mean Ellenberg wetness	good	Potamogeton natans	1	no
cover-wtd canopy height	excellent	Potamogeton natans	1	no
mean daily maximum July temp	good	Potamogeton natans	1	no
mean daily minimum Jan temp	good	Potamogeton natans	1	no
annual precipitation	good	Potamogeton natans	1	no
mean Ellenberg substrate pH	poor	Potamogeton perfoliatus	1	no
mean Ellenberg fertility	poor	Potamogeton perfoliatus	1	no
mean Ellenberg wetness	excellent	Potamogeton perfoliatus	1	no
cover-wtd canopy height	good	Potamogeton perfoliatus	1	no
mean daily maximum July temp	good	Potamogeton perfoliatus	1	no
mean daily minimum Jan temp	good	Potamogeton perfoliatus	1	no
annual precipitation	good	Potamogeton perfoliatus	1	no
mean Ellenberg substrate pH	poor	Potamogeton polygonifolius	1	no
mean Ellenberg fertility	moderate	Potamogeton polygonifolius	1	no
mean Ellenberg wetness	moderate	Potamogeton polygonifolius	1	no
cover-wtd canopy height	poor	Potamogeton polygonifolius	1	no
mean daily maximum July temp	excellent	Potamogeton polygonifolius	1	no
mean daily minimum Jan temp	good	Potamogeton polygonifolius	1	no
annual precipitation	moderate	Potamogeton polygonifolius	1	no
mean Ellenberg substrate pH	moderate	Potentilla reptans	1	no
mean Ellenberg fertility	poor	Potentilla reptans	1	no
mean Ellenberg wetness	moderate	Potentilla reptans	1	no
cover-wtd canopy height	moderate	Potentilla reptans	1	no
mean daily maximum July temp	moderate	Potentilla reptans	1	no
mean daily minimum Jan temp	excellent	Potentilla reptans	1	no
annual precipitation	not classified	Potentilla reptans	1	no
mean Ellenberg substrate pH	excellent	Poterium sanguisorba	1	no
mean Ellenberg fertility	excellent	Poterium sanguisorba	1	no
mean Ellenberg wetness	good	Poterium sanguisorba	1	no
cover-wtd canopy height	poor	Poterium sanguisorba	1	no
mean daily maximum July temp	not classified	Poterium sanguisorba	1	no
mean daily minimum Jan temp	poor	Poterium sanguisorba	1	no
annual precipitation	not classified	Poterium sanguisorba	1	no
mean Ellenberg substrate pH	moderate	Primula veris	1	no
mean Ellenberg fertility	moderate	Primula veris	1	no
mean Ellenberg wetness	good	Primula veris	1	no
cover-wtd canopy height	moderate	Primula veris	1	no
mean daily maximum July temp	moderate	Primula veris	1	no
mean daily minimum Jan temp	moderate	Primula veris	1	no
annual precipitation	excellent	Primula veris	1	no
mean Ellenberg substrate pH	poor	Primula vulgaris	1	no
mean Ellenberg fertility	good	Primula vulgaris	1	no
mean Ellenberg wetness	good	Primula vulgaris	1	no
cover-wtd canopy height	good	Primula vulgaris	1	no
mean daily maximum July temp	excellent	Primula vulgaris	1	no
mean daily minimum Jan temp	excellent	Primula vulgaris	1	no
annual precipitation	excellent	Primula vulgaris	1	no
mean Ellenberg substrate pH	poor	Prunus avium	1	no
mean Ellenberg fertility	poor	Prunus avium	1	no
mean Ellenberg wetness	poor	Prunus avium	1	no
cover-wtd canopy height	good	Prunus avium	1	no
mean daily maximum July temp	good	Prunus avium	1	no
mean daily minimum Jan temp	good	Prunus avium	1	no
annual precipitation	good	Prunus avium	1	no
mean Ellenberg substrate pH	poor	Prunus laurocerasus	1	no
mean Ellenberg fertility	poor	Prunus laurocerasus	1	no
mean Ellenberg wetness	poor	Prunus laurocerasus	1	no
cover-wtd canopy height	good	Prunus laurocerasus	1	no
mean daily maximum July temp	not classified	Prunus laurocerasus	1	no
mean daily minimum Jan temp	good	Prunus laurocerasus	1	no
annual precipitation	good	Prunus laurocerasus	1	no
mean Ellenberg substrate pH	poor	Prunus padus	1	no
mean Ellenberg fertility	good	Prunus padus	1	no
mean Ellenberg wetness	poor	Prunus padus	1	no
cover-wtd canopy height	excellent	Prunus padus	1	no
mean daily maximum July temp	good	Prunus padus	1	no
mean daily minimum Jan temp	good	Prunus padus	1	no
annual precipitation	good	Prunus padus	1	no
mean Ellenberg substrate pH	moderate	Prunus spinosa	1	no
mean Ellenberg fertility	moderate	Prunus spinosa	1	no
mean Ellenberg wetness	good	Prunus spinosa	1	no
cover-wtd canopy height	good	Prunus spinosa	1	no
mean daily maximum July temp	moderate	Prunus spinosa	1	no
mean daily minimum Jan temp	poor	Prunus spinosa	1	no
annual precipitation	poor	Prunus spinosa	1	no
mean Ellenberg substrate pH	moderate	Pseudotsuga menziesii	1	no
mean Ellenberg fertility	poor	Pseudotsuga menziesii	1	no
mean Ellenberg wetness	poor	Pseudotsuga menziesii	1	no
cover-wtd canopy height	excellent	Pseudotsuga menziesii	1	no
mean daily maximum July temp	good	Pseudotsuga menziesii	1	no
mean daily minimum Jan temp	good	Pseudotsuga menziesii	1	no
annual precipitation	good	Pseudotsuga menziesii	1	no
mean Ellenberg substrate pH	moderate	Pulicaria dysenterica	1	no
mean Ellenberg fertility	moderate	Pulicaria dysenterica	1	no
mean Ellenberg wetness	moderate	Pulicaria dysenterica	1	no
cover-wtd canopy height	good	Pulicaria dysenterica	1	no
mean daily maximum July temp	good	Pulicaria dysenterica	1	no
mean daily minimum Jan temp	good	Pulicaria dysenterica	1	no
annual precipitation	good	Pulicaria dysenterica	1	no
mean Ellenberg substrate pH	good	Pulsatilla vulgaris	1	no
mean Ellenberg fertility	good	Pulsatilla vulgaris	1	no
mean Ellenberg wetness	poor	Pulsatilla vulgaris	1	no
cover-wtd canopy height	poor	Pulsatilla vulgaris	1	no
mean daily maximum July temp	poor	Pulsatilla vulgaris	1	no
mean daily minimum Jan temp	good	Pulsatilla vulgaris	1	no
annual precipitation	good	Pulsatilla vulgaris	1	no
mean Ellenberg substrate pH	poor	Ranunculus aquatilis	1	no
mean Ellenberg fertility	moderate	Ranunculus aquatilis	1	no
mean Ellenberg wetness	excellent	Ranunculus aquatilis	1	no
cover-wtd canopy height	moderate	Ranunculus aquatilis	1	no
mean daily maximum July temp	good	Ranunculus aquatilis	1	no
mean daily minimum Jan temp	poor	Ranunculus aquatilis	1	no
annual precipitation	good	Ranunculus aquatilis	1	no
mean Ellenberg substrate pH	moderate	Ranunculus bulbosus	1	no
mean Ellenberg fertility	moderate	Ranunculus bulbosus	1	no
mean Ellenberg wetness	good	Ranunculus bulbosus	1	no
cover-wtd canopy height	moderate	Ranunculus bulbosus	1	no
mean daily maximum July temp	moderate	Ranunculus bulbosus	1	no
mean daily minimum Jan temp	good	Ranunculus bulbosus	1	no
annual precipitation	good	Ranunculus bulbosus	1	no
mean Ellenberg substrate pH	excellent	Ranunculus flammula	1	no
mean Ellenberg fertility	moderate	Ranunculus flammula	1	no
mean Ellenberg wetness	moderate	Ranunculus flammula	1	no
cover-wtd canopy height	moderate	Ranunculus flammula	1	no
mean daily maximum July temp	excellent	Ranunculus flammula	1	no
mean daily minimum Jan temp	good	Ranunculus flammula	1	no
annual precipitation	good	Ranunculus flammula	1	no
mean Ellenberg substrate pH	moderate	Ranunculus hederaceus	1	no
mean Ellenberg fertility	moderate	Ranunculus hederaceus	1	no
mean Ellenberg wetness	moderate	Ranunculus hederaceus	1	no
cover-wtd canopy height	moderate	Ranunculus hederaceus	1	no
mean daily maximum July temp	excellent	Ranunculus hederaceus	1	no
mean daily minimum Jan temp	excellent	Ranunculus hederaceus	1	no
annual precipitation	moderate	Ranunculus hederaceus	1	no
mean Ellenberg substrate pH	moderate	Ranunculus lingua	1	no
mean Ellenberg fertility	poor	Ranunculus lingua	1	no
mean Ellenberg wetness	excellent	Ranunculus lingua	1	no
cover-wtd canopy height	moderate	Ranunculus lingua	1	no
mean daily maximum July temp	poor	Ranunculus lingua	1	no
mean daily minimum Jan temp	poor	Ranunculus lingua	1	no
annual precipitation	poor	Ranunculus lingua	1	no
mean Ellenberg substrate pH	poor	Ranunculus peltatus	1	no
mean Ellenberg fertility	moderate	Ranunculus peltatus	1	no
mean Ellenberg wetness	good	Ranunculus peltatus	1	no
cover-wtd canopy height	good	Ranunculus peltatus	1	no
mean daily maximum July temp	good	Ranunculus peltatus	1	no
mean daily minimum Jan temp	moderate	Ranunculus peltatus	1	no
annual precipitation	excellent	Ranunculus peltatus	1	no
mean Ellenberg substrate pH	poor	Ranunculus trichophyllus	1	no
mean Ellenberg fertility	good	Ranunculus trichophyllus	1	no
mean Ellenberg wetness	good	Ranunculus trichophyllus	1	no
cover-wtd canopy height	moderate	Ranunculus trichophyllus	1	no
mean daily maximum July temp	good	Ranunculus trichophyllus	1	no
mean daily minimum Jan temp	good	Ranunculus trichophyllus	1	no
annual precipitation	good	Ranunculus trichophyllus	1	no
mean Ellenberg substrate pH	moderate	Reseda luteola	1	no
mean Ellenberg fertility	poor	Reseda luteola	1	no
mean Ellenberg wetness	good	Reseda luteola	1	no
cover-wtd canopy height	moderate	Reseda luteola	1	no
mean daily maximum July temp	poor	Reseda luteola	1	no
mean daily minimum Jan temp	moderate	Reseda luteola	1	no
annual precipitation	moderate	Reseda luteola	1	no
mean Ellenberg substrate pH	moderate	Rhinanthus minor	1	no
mean Ellenberg fertility	poor	Rhinanthus minor	1	no
mean Ellenberg wetness	poor	Rhinanthus minor	1	no
cover-wtd canopy height	moderate	Rhinanthus minor	1	no
mean daily maximum July temp	moderate	Rhinanthus minor	1	no
mean daily minimum Jan temp	moderate	Rhinanthus minor	1	no
annual precipitation	excellent	Rhinanthus minor	1	no
mean Ellenberg substrate pH	moderate	Ribes nigrum	1	no
mean Ellenberg fertility	poor	Ribes nigrum	1	no
mean Ellenberg wetness	poor	Ribes nigrum	1	no
cover-wtd canopy height	good	Ribes nigrum	1	no
mean daily maximum July temp	excellent	Ribes nigrum	1	no
mean daily minimum Jan temp	excellent	Ribes nigrum	1	no
annual precipitation	excellent	Ribes nigrum	1	no
mean Ellenberg substrate pH	moderate	Ribes uva-crispa	1	no
mean Ellenberg fertility	good	Ribes uva-crispa	1	no
mean Ellenberg wetness	moderate	Ribes uva-crispa	1	no
cover-wtd canopy height	excellent	Ribes uva-crispa	1	no
mean daily maximum July temp	poor	Ribes uva-crispa	1	no
mean daily minimum Jan temp	good	Ribes uva-crispa	1	no
annual precipitation	poor	Ribes uva-crispa	1	no
mean Ellenberg substrate pH	poor	Rorippa islandica	1	no
mean Ellenberg fertility	moderate	Rorippa islandica	1	no
mean Ellenberg wetness	moderate	Rorippa islandica	1	no
cover-wtd canopy height	good	Rorippa islandica	1	no
mean daily maximum July temp	poor	Rorippa islandica	1	no
mean daily minimum Jan temp	not classified	Rorippa islandica	1	no
annual precipitation	not classified	Rorippa islandica	1	no
mean Ellenberg substrate pH	poor	Rorippa sylvestris	1	no
mean Ellenberg fertility	moderate	Rorippa sylvestris	1	no
mean Ellenberg wetness	moderate	Rorippa sylvestris	1	no
cover-wtd canopy height	poor	Rorippa sylvestris	1	no
mean daily maximum July temp	excellent	Rorippa sylvestris	1	no
mean daily minimum Jan temp	moderate	Rorippa sylvestris	1	no
annual precipitation	good	Rorippa sylvestris	1	no
mean Ellenberg substrate pH	moderate	Rosa arvensis	1	no
mean Ellenberg fertility	poor	Rosa arvensis	1	no
mean Ellenberg wetness	good	Rosa arvensis	1	no
cover-wtd canopy height	excellent	Rosa arvensis	1	no
mean daily maximum July temp	not classified	Rosa arvensis	1	no
mean daily minimum Jan temp	not classified	Rosa arvensis	1	no
annual precipitation	not classified	Rosa arvensis	1	no
mean Ellenberg substrate pH	poor	Rosa spinosissima	1	no
mean Ellenberg fertility	poor	Rosa spinosissima	1	no
mean Ellenberg wetness	good	Rosa spinosissima	1	no
cover-wtd canopy height	poor	Rosa spinosissima	1	no
mean daily maximum July temp	moderate	Rosa spinosissima	1	no
mean daily minimum Jan temp	good	Rosa spinosissima	1	no
annual precipitation	not classified	Rosa spinosissima	1	no
mean Ellenberg substrate pH	good	Rubus fruticosus agg.	1	no
mean Ellenberg fertility	good	Rubus fruticosus agg.	1	no
mean Ellenberg wetness	poor	Rubus fruticosus agg.	1	no
cover-wtd canopy height	moderate	Rubus fruticosus agg.	1	no
mean daily maximum July temp	poor	Rubus fruticosus agg.	1	no
mean daily minimum Jan temp	poor	Rubus fruticosus agg.	1	no
annual precipitation	moderate	Rubus fruticosus agg.	1	no
mean Ellenberg substrate pH	excellent	Rumex acetosella	1	yes
mean Ellenberg fertility	poor	Rumex acetosella	1	yes
mean Ellenberg wetness	moderate	Rumex acetosella	1	yes
cover-wtd canopy height	moderate	Rumex acetosella	1	yes
mean daily maximum July temp	good	Rumex acetosella	1	yes
mean daily minimum Jan temp	moderate	Rumex acetosella	1	yes
annual precipitation	excellent	Rumex acetosella	1	yes
mean Ellenberg substrate pH	poor	Ruscus aculeatus	1	no
mean Ellenberg fertility	poor	Ruscus aculeatus	1	no
mean Ellenberg wetness	moderate	Ruscus aculeatus	1	no
cover-wtd canopy height	excellent	Ruscus aculeatus	1	no
mean daily maximum July temp	good	Ruscus aculeatus	1	no
mean daily minimum Jan temp	good	Ruscus aculeatus	1	no
annual precipitation	moderate	Ruscus aculeatus	1	no
mean Ellenberg substrate pH	poor	Sagittaria sagittifolia	1	no
mean Ellenberg fertility	poor	Sagittaria sagittifolia	1	no
mean Ellenberg wetness	moderate	Sagittaria sagittifolia	1	no
cover-wtd canopy height	poor	Sagittaria sagittifolia	1	no
mean daily maximum July temp	not classified	Sagittaria sagittifolia	1	no
mean daily minimum Jan temp	not classified	Sagittaria sagittifolia	1	no
annual precipitation	not classified	Sagittaria sagittifolia	1	no
mean Ellenberg substrate pH	poor	Salix caprea	1	no
mean Ellenberg fertility	moderate	Salix caprea	1	no
mean Ellenberg wetness	poor	Salix caprea	1	no
cover-wtd canopy height	moderate	Salix caprea	1	no
mean daily maximum July temp	excellent	Salix caprea	1	no
mean daily minimum Jan temp	poor	Salix caprea	1	no
annual precipitation	moderate	Salix caprea	1	no
mean Ellenberg substrate pH	moderate	Salix lapponum	1	no
mean Ellenberg fertility	excellent	Salix lapponum	1	no
mean Ellenberg wetness	moderate	Salix lapponum	1	no
[truncated: 5,982 more rows]
